# Supplementary material for: Integrative revision of the giant pill-millipede genus Sphaeromimus from Madagascar, with the description of seven new species (Diplopoda, Sphaerotheriida, Arthrosphaeridae)
Source: Zookeys. 2014 Jun 6;(414):67–107. doi: 10.3897/zookeys.414.7730 (PMC4086051; doi:10.3897/zookeys.414.7730)
Supplement: XML Treatment for Sphaeromimus [file zookeys.414.7730-treatment1.xml]

<!DOCTYPE tp:taxon-treatment
  PUBLIC "-//TaxonX//DTD Taxonomic Treatment Publishing DTD v0 20100105//EN" "tax-treatment-NSO.dtd">
<tp:taxon-treatment xmlns:tp="http://www.plazi.org/taxpub"><tp:treatment-meta><mixed-citation publication-type="journal"><person-group><name><surname>Wesener</surname><given-names>Thomas</given-names></name><name><surname>Le</surname><given-names>Daniel Minh-Tu</given-names></name><name><surname>Loria</surname><given-names>Stephanie F.</given-names></name></person-group><article-title>Integrative revision of the giant pill-millipede genus <italic>Sphaeromimus</italic> from Madagascar, with the description of seven new species (Diplopoda, Sphaerotheriida, Arthrosphaeridae)</article-title><source>Zookeys</source><day>6</day><month>6</month><year>2014</year><volume>2014</volume><issue>414</issue><fpage>67</fpage><lpage>107</lpage><pub-id pub-id-type="doi">10.3897/zookeys.414.7730</pub-id></mixed-citation></tp:treatment-meta><tp:nomenclature><label>Genus</label><tp:taxon-name>
                        <tp:taxon-name-part taxon-name-part-type="genus">Sphaeromimus</tp:taxon-name-part>
                        <object-id xmlns:xlink="http://www.w3.org/1999/xlink" xlink:type="simple">http://species-id.net/wiki/Sphaeromimus</object-id>
                    </tp:taxon-name><tp:taxon-authority>de Saussure &amp; Zehntner, 1902</tp:taxon-authority><tp:nomenclature-citation-list><tp:nomenclature-citation><tp:taxon-name>Sphaeromimus</tp:taxon-name><comment> de Saussure &amp; Zehntner, 1902: 20 (first description); <xref ref-type="bibr" rid="B2">Attems 1926</xref>: 119 (list); <xref ref-type="bibr" rid="B3">Attems 1943</xref>: 60 (list); <xref ref-type="bibr" rid="B11">Jeekel 1971</xref>: 28 (list); <xref ref-type="bibr" rid="B12">Jeekel 1974</xref>: 45 (classification); <xref ref-type="bibr" rid="B10">Hoffman 1980</xref>: 63 (list); <xref ref-type="bibr" rid="B13">Jeekel 1999</xref>: 8 (catalogue, discussion); <xref ref-type="bibr" rid="B6">Enghoff 2003</xref>: 618 (list); <xref ref-type="bibr" rid="B21">Wesener and Sierwald 2005</xref>: 557 (redescription, additional species); <xref ref-type="bibr" rid="B23">Wesener and Wägele 2007</xref>: 147 (ecology); <xref ref-type="bibr" rid="B26">Wesener 2009</xref>: 8 (key); <xref ref-type="bibr" rid="B28">Wesener and VandenSpiegel 2009</xref>: 548 (morphological phylogenetic analysis); <xref ref-type="bibr" rid="B31">Wesener et al. 2010</xref>: 1185 (molecular phylogenetic analysis); <xref ref-type="bibr" rid="B35">Wesener 2014b</xref>: (morphological phylogenetic analysis).</comment></tp:nomenclature-citation></tp:nomenclature-citation-list></tp:nomenclature><tp:treatment-sec sec-type="Type species"><title>Type species.</title><p><italic><tp:taxon-name>Sphaeropoeus musicus</tp:taxon-name></italic> de Saussure &amp; Zehntner, 1897, by monotypy.</p></tp:treatment-sec><tp:treatment-sec sec-type="Other species included"><title>Other species included (9).</title><p><italic><tp:taxon-name>Sphaeromimus splendidus</tp:taxon-name></italic> Wesener &amp; Sierwald, 2005</p><p><italic><tp:taxon-name>Sphaeromimus inexpectatus</tp:taxon-name></italic> Wesener &amp; Sierwald, 2005</p><p><italic><tp:taxon-name>Sphaeromimus titanus</tp:taxon-name></italic> sp. n. Wesener</p><p><italic><tp:taxon-name>Sphaeromimus vatovavy</tp:taxon-name></italic> sp. n. Wesener</p><p><italic><tp:taxon-name>Sphaeromimus lavasoa</tp:taxon-name></italic> sp. n. Wesener</p><p><italic><tp:taxon-name>Sphaeromimus andohahela</tp:taxon-name></italic> sp. n. Wesener</p><p><italic><tp:taxon-name>Sphaeromimus ivohibe</tp:taxon-name></italic> sp. n. Wesener</p><p><italic><tp:taxon-name>Sphaeromimus saintelucei</tp:taxon-name></italic> sp. n. Wesener</p><p><italic><tp:taxon-name>Sphaeromimus andrahomana</tp:taxon-name></italic> sp. n. Wesener</p></tp:treatment-sec><tp:treatment-sec sec-type="Remarks"><title>Remarks.</title><p>See <xref ref-type="bibr" rid="B21">Wesener and Sierwald (2005)</xref> for a detailed revision of the genus. A phylogeny, highlighting the close relationship of <italic><tp:taxon-name>Sphaeromimus</tp:taxon-name></italic> to the Indian <italic><tp:taxon-name>Arthrosphaera</tp:taxon-name></italic> Pocock, 1895 is available based on morphological (<xref ref-type="bibr" rid="B28">Wesener and VandenSpiegel 2009</xref>; <xref ref-type="bibr" rid="B35">Wesener 2014b</xref>), and molecular characters (<xref ref-type="bibr" rid="B31">Wesener et al. 2010</xref>). A short re-diagnosis is presented so that fewer characters need to be mentioned in the species descriptions.</p></tp:treatment-sec><tp:treatment-sec sec-type="New diagnosis"><title>New diagnosis.</title><p>Genus of small to medium-sized (15–45 mm length) <tp:taxon-name>Arthrosphaeridae</tp:taxon-name>. Colour variable, rarely pink or with a reddish-black pattern (<xref ref-type="fig" rid="F1">Fig. 1A</xref>), but usually black to brown (<xref ref-type="fig" rid="F1">Fig. 1B</xref>). Head with short antennae consisting of well-rounded antennomeres lacking cuticular scales. Antennomere 6 massive, only antennomere carrying sensilla basiconica. Apical disc with numerous apical cones (≫20), number of cones sexual dimorphic, males with twice or even three times as many cones as females. Eyes consisting of 55–95 ocelli. Mandible with six or seven pectinate lamellae and a <!--PageBreak-->3-combed internal tooth. Gnathochilarium typical of the order, rudimentary lateral palpi carrying three or four sensory cones. Tergites with a smooth surface, in some species polished. Legs short and broad, tarsus usually 2.5–4 times longer than wide. Leg pair 1 and 2 lacking an apical spine. Femur often with a well-developed toothed ridge. Coxae with a more or less well-developed sharp process carrying small triangular spines. Anal shield usually well-rounded, underside carrying a single, short, black locking carina located closely to the margin.</p><fig id="F1" position="float" orientation="portrait"><label>Figure 1.</label><caption><p>Photographs of living <italic><tp:taxon-name>Sphaeromimus</tp:taxon-name></italic>. <bold>A</bold> <italic><tp:taxon-name>Sphaeromimus musicus</tp:taxon-name></italic> (de Saussure &amp; Zehntner, 1897) from Tsimelahy, upper left to lower left: red colour morph, black colour morph, normal colour morph, the similar looking sympatric <italic><tp:taxon-name>Zoosphaerium blandum</tp:taxon-name></italic> (de Saussure &amp; Zehntner, 1902) <bold>B</bold> <italic><tp:taxon-name>Sphaeromimus lavasoa</tp:taxon-name></italic> sp. n. <bold>C</bold> <italic><tp:taxon-name>Sphaeromimus andrahomana</tp:taxon-name></italic> sp. n. cave specimen. Not to scale.</p></caption><graphic xmlns:xlink="http://www.w3.org/1999/xlink" xlink:href="zookeys-414-067-g001.jpg" position="float" orientation="portrait" xlink:type="simple"/></fig><p>Male gonopore typical of <tp:taxon-name>Arthrosphaeridae</tp:taxon-name>, covered by a simple sclerotized plate.</p><p>Anterior telopod consisting of syncoxite plus four telopoditomeres. First telopoditomere enlarged, carrying the male stridulation organ (harp) consisting of 3–6 stridulation ribs, number of ribs independent of the size of the male, species specific. Second telopoditomere posteriorly with a process protruding up to the start of telopoditomere 4. Third telopoditomere short, sometimes with a spine juxtaposed to process of telopoditomere 2. Telopoditomere 4 larger than 3 and 4 combined, conical, basally with a field of sclerotized spots juxtaposed to process of telopoditomere 2, apically with a large, triangular lobe-like spine, usually three smaller spines distributed across the joint.</p><p>Posterior telopods always consisting of syncoxite with inner horns and inner lobes and pair of telopodites each consisting of three telopoditomeres forming chelae. First telopoditomere unremarkable, second telopoditomere forming the immovable finger of the chela. Immovable finger basally wide, apically tapering, always curved toward telopoditomere 3 (movable finger). Immovable finger as long as, or in some species overlapping movable finger. Membrane of telopoditomere 2 often extended into lobe, an anterior side juxtaposed to telopoditomere 3 with a dense field of sclerotized spots. Telopoditomere 3 curved or straight, relatively slender, margin juxtaposed to immovable finger with 20–40 small black crenulated teeth, three or four spines, and one, rarely two (<italic><tp:taxon-name>Sphaeromimus ivohibe</tp:taxon-name></italic> sp. n.) large membranous lobes.</p><p>Female vulva atypical for <tp:taxon-name>Arthrosphaeridae</tp:taxon-name>, with external and inner plate standing below operculum, not extending mesally. Operculum large and well-rounded, protruding at least up to basal half of prefemur. Female subanal plate greatly enlarged, in some species almost divided into two plates. Subanal plate carrying a washboard with 3–8 stridulation ribs on each side, number of ribs depending on female body size.</p></tp:treatment-sec><tp:treatment-sec sec-type="Key to species of Sphaeromimus"><title>Key to species of <italic><tp:taxon-name>Sphaeromimus</tp:taxon-name></italic></title><table-wrap content-type="key" position="anchor" orientation="portrait"><table><tbody><tr><td rowspan="1" colspan="1">1</td><td rowspan="1" colspan="1">Male harp on the anterior telopod with 3 stridulation ribs (<xref ref-type="fig" rid="F2">Fig. 2E</xref>)</td><td rowspan="1" colspan="1">2</td></tr><tr><td rowspan="1" colspan="1">–</td><td rowspan="1" colspan="1">Male harp on the anterior telopod with 4–6 stridulation ribs (<xref ref-type="fig" rid="F9">Fig. 9A</xref>)</td><td rowspan="1" colspan="1">7</td></tr><tr><td rowspan="1" colspan="1">2</td><td rowspan="1" colspan="1">Body length &lt;20 mm. Midbody legs without a coxal lobe (<xref ref-type="fig" rid="F17">Fig. 17A</xref>). Endotergum with single row of marginal bristles (<xref ref-type="fig" rid="F16">Fig. 16B</xref>). Immovable finger of posterior telopod slender, apically strongly curved like a hook (<xref ref-type="fig" rid="F17">Fig. 17F</xref>). Colour pink or brown</td><td rowspan="1" colspan="1">3</td></tr><tr><td rowspan="1" colspan="1">–</td><td rowspan="1" colspan="1">Body length &gt;20 mm. Midbody legs at least with weak coxal lobe (<xref ref-type="fig" rid="F2">Fig. 2C</xref>). Endotergum usually with at least two (<xref ref-type="fig" rid="F12">Fig. 12A</xref>), rarely only one (<!--PageBreak--><italic><tp:taxon-name>Sphaeromimus titanus</tp:taxon-name></italic> sp. n.) row of marginal bristles. Immovable finger of posterior telopod at least basally wide (<xref ref-type="fig" rid="F3">Fig. 3B</xref>). Colour black or brown</td><td rowspan="1" colspan="1">4</td></tr><tr><td rowspan="1" colspan="1">3</td><td rowspan="1" colspan="1">Colour pink, surface shiny. Process of telopoditomere 2 of anterior telopods in anterior view visible laterally. Littoral forest of Mandena and rainforest of Enato</td><td rowspan="1" colspan="1"><italic><tp:taxon-name>Sphaeromimus inexpectatus</tp:taxon-name></italic></td></tr><tr><td rowspan="1" colspan="1">–</td><td rowspan="1" colspan="1">Colour light brown, surface dull. Process of telopoditomere 2 of anterior telopods in anterior view not visible (<xref ref-type="fig" rid="F17">Fig. 17B</xref>). Littoral forest of Sainte Luce, fragment S8</td><td rowspan="1" colspan="1"><italic><tp:taxon-name>Sphaeromimus saintelucei</tp:taxon-name></italic> sp. n.</td></tr><tr><td rowspan="1" colspan="1">4</td><td rowspan="1" colspan="1">Body length &gt;30 mm, light brown. Endotergum with single row of marginal bristles (<xref ref-type="fig" rid="F5">Fig. 5A</xref>). Movable finger of posterior telopod straight (<xref ref-type="fig" rid="F3">Fig. 3B</xref>). Lowland forest of Manombo</td><td rowspan="1" colspan="1"><italic><tp:taxon-name>Sphaeromimus titanus</tp:taxon-name></italic> sp. n.</td></tr><tr><td rowspan="1" colspan="1">–</td><td rowspan="1" colspan="1">Body length 21–28 mm, black or dark brown. Endotergum with two rows of marginal bristles (<xref ref-type="fig" rid="F12">Fig. 12A</xref>). Movable finger of posterior telopod curved (<xref ref-type="fig" rid="F11">Fig. 11D</xref>)</td><td rowspan="1" colspan="1">5</td></tr><tr><td rowspan="1" colspan="1">5</td><td rowspan="1" colspan="1">Midbody legs with strongly developed coxal process. Tergite surface shiny. Littoral forest of Sainte Luce, fragment S9</td><td rowspan="1" colspan="1"><italic><tp:taxon-name>Sphaeromimus splendidus</tp:taxon-name></italic></td></tr><tr><td rowspan="1" colspan="1">–</td><td rowspan="1" colspan="1">Midbody legs with barely developed coxal process (<xref ref-type="fig" rid="F11">Fig. 11A</xref>). Tergite surface dull</td><td rowspan="1" colspan="1">6</td></tr><tr><td rowspan="1" colspan="1">6</td><td rowspan="1" colspan="1">Endotergum with strongly developed cuticular patterns (<xref ref-type="fig" rid="F12">Fig. 12A</xref>). Movable finger of posterior telopod without small pits, carrying 20–22 crenulated teeth (<xref ref-type="fig" rid="F14">Fig. 14D</xref>). Andohahela mountain chain, Manantantely, Malio and Isaka-Ivondro</td><td rowspan="1" colspan="1"><italic><tp:taxon-name>Sphaeromimus andohahela</tp:taxon-name></italic> sp. n.</td></tr><tr><td rowspan="1" colspan="1">–</td><td rowspan="1" colspan="1">Endotergum with weakly developed cuticular patterns (<xref ref-type="fig" rid="F16">Fig. 16C</xref>). Movable finger of posterior telopod covered with small pits, carrying 23 or 24 crenulated teeth (<xref ref-type="fig" rid="F18">Fig. 18F</xref>). Inside Grotte d’Andrahomana and in deep ravines N of Ankapaky</td><td rowspan="1" colspan="1"><italic><tp:taxon-name>Sphaeromimus andrahomana</tp:taxon-name></italic> sp. n.</td></tr><tr><td rowspan="1" colspan="1">7</td><td rowspan="1" colspan="1">Unique black pattern on orange-reddish basic colour (<xref ref-type="fig" rid="F1">Fig. 1A</xref>). Harp with 5 ribs. Endotergum with three rows of marginal bristles. Widespread in the SW spiny forest</td><td rowspan="1" colspan="1"><italic><tp:taxon-name>Sphaeromimus musicus</tp:taxon-name></italic></td></tr><tr><td rowspan="1" colspan="1">–</td><td rowspan="1" colspan="1">Colour different, either uniformly black or brown (<xref ref-type="fig" rid="F1">Fig. 1B</xref>). Rainforest species</td><td rowspan="1" colspan="1">8</td></tr><tr><td rowspan="1" colspan="1">8</td><td rowspan="1" colspan="1">Harp with 4 stridulation ribs (<xref ref-type="fig" rid="F11">Fig. 11B</xref>). Endotergum with two rows of marginal bristles, not reaching tergite margin (<xref ref-type="fig" rid="F12">Fig. 12A</xref>). Operculum well-rounded (<xref ref-type="fig" rid="F11">Fig. 11F</xref>). Lavasoa Mountain</td><td rowspan="1" colspan="1"><italic><tp:taxon-name>Sphaeromimus lavasoa</tp:taxon-name></italic> sp. n.</td></tr><tr><td rowspan="1" colspan="1">–</td><td rowspan="1" colspan="1">Harp with 5 or 6 stridulation ribs (<xref ref-type="fig" rid="F9">Fig. 9A</xref>). Endotergum with single row of marginal bristles (<xref ref-type="fig" rid="F5">Fig. 5B</xref>)</td><td rowspan="1" colspan="1">9</td></tr><tr><td rowspan="1" colspan="1">9</td><td rowspan="1" colspan="1">Harp with 5 stridulation ribs (<xref ref-type="fig" rid="F9">Fig. 9A</xref>). Marginal bristles of endotergum protruding beyond tergite margin (<xref ref-type="fig" rid="F5">Fig. 5B</xref>). Operculum apically recessed (<xref ref-type="fig" rid="F9">Fig. 9F</xref>). Movable finger of posterior telopod with single membranous lobe (<xref ref-type="fig" rid="F9">Fig. 9E</xref>). Vevembe-Vatovavy area</td><td rowspan="1" colspan="1"><italic><tp:taxon-name>Sphaeromimus vatovavy</tp:taxon-name></italic> sp. n.</td></tr><tr><td rowspan="1" colspan="1">–</td><td rowspan="1" colspan="1">Harp with 6 stridulation ribs (<xref ref-type="fig" rid="F15">Fig. 15D</xref>). Marginal bristles sparse and very short (<xref ref-type="fig" rid="F16">Fig. 16A</xref>). Movable finger of posterior telopod with two membranous lobes (<xref ref-type="fig" rid="F15">Fig. 15H</xref>). Small, black species, red legs. Ivohibe mountain</td><td rowspan="1" colspan="1"><italic><tp:taxon-name>Sphaeromimus ivohibe</tp:taxon-name></italic> sp. n.</td></tr><!--PageBreak--></tbody></table></table-wrap></tp:treatment-sec><tp:treatment-sec><!--Section generated to contain objects referenced in tp:taxon-treatment.--><fig id="F2" position="float" orientation="portrait"><label>Figure 2.</label><caption><p><italic><tp:taxon-name>Sphaeromimus titanus</tp:taxon-name></italic> sp. n., <bold>A, I</bold> female paratype <bold>B–H</bold> holotype <bold>A</bold> habitus <bold>B</bold> first right stigmatic plate and coxa 1 <bold>C:</bold> left leg 9 <bold>D</bold> left coxa 2 with gonopore and stigmatic plate 2 <bold>E</bold> left anterior telopod, anterior view ♀ left anterior telopod, mesal view <bold>G</bold> left anterior telopod, posterior view <bold>H</bold> left anterior telopod, lateral view <bold>I</bold> coxae and prefemora 2 with vulvae. Abbreviations: Cx = coxa; O = operculum; Pre = prefemur; St = stigmatic plate. Scale bars = 1 mm.</p></caption><graphic xmlns:xlink="http://www.w3.org/1999/xlink" xlink:href="zookeys-414-067-g002.jpg" position="float" orientation="portrait" xlink:type="simple"/></fig><fig id="F9" position="float" orientation="portrait"><label>Figure 9.</label><caption><p><italic><tp:taxon-name>Sphaeromimus vatovavy</tp:taxon-name></italic> sp. n., A–E male holotype, ♀ female paratype, multi-layer photographs. <bold>A</bold> anterior telopods, anterior view <bold>B</bold> left anterior telopod, posterior view <bold>C</bold> left anterior telopod, lateral view <bold>D</bold> posterior telopods, anterior view <bold>E</bold> chela of right posterior telopod, posterior view ♀ coxa and prefemur 2 with vulvae. Abbreviations: Cx = coxa; Cx-P = coxal process; EP = external, lateral plate of vulva; IH = inner horns; IL = inner lobes; IP = inner, mesal plate of vulva; O = operculum; Pre = prefemur; syn = syncoxite.</p></caption><graphic xmlns:xlink="http://www.w3.org/1999/xlink" xlink:href="zookeys-414-067-g009.jpg" position="float" orientation="portrait" xlink:type="simple"/></fig><fig id="F17" position="float" orientation="portrait"><label>Figure 17.</label><caption><p><italic><tp:taxon-name>Sphaeromimus saintelucei</tp:taxon-name></italic> sp. n., holotype. <bold>A</bold> left leg 9 <bold>B</bold> right anterior telopod, anterior view <bold>C</bold> left anterior telopod, posterior view <bold>D</bold> right anterior telopod, lateral view <bold>E</bold> left posterior telopod, anterior view ♀ left posterior telopod, posterior view. Abbreviations: syn = syncoxite. Scale bars = 1 mm.</p></caption><graphic xmlns:xlink="http://www.w3.org/1999/xlink" xlink:href="zookeys-414-067-g017.jpg" position="float" orientation="portrait" xlink:type="simple"/></fig><fig id="F16" position="float" orientation="portrait"><label>Figure 16.</label><caption><p>SEM, Endoterga of mid-body tergite. <bold>A</bold> <italic><tp:taxon-name>Sphaeromimus ivohibe</tp:taxon-name></italic> sp. n., paratype <bold>B</bold> <italic><tp:taxon-name>Sphaeromimus saintelucei</tp:taxon-name></italic> sp. n., holotype from Isaka-Ivondro <bold>C</bold> <italic><tp:taxon-name>Sphaeromimus andrahomana</tp:taxon-name></italic> sp. n., holotype <bold>D</bold> <italic><tp:taxon-name>Sphaeromimus andrahomana</tp:taxon-name></italic> cave specimen. Abbreviations: (1) = inner area with large spines and long setae; (2) = area with cuticular patterns; (3) = outer area with row(s) of marginal bristles and tergite margin.</p></caption><graphic xmlns:xlink="http://www.w3.org/1999/xlink" xlink:href="zookeys-414-067-g016.jpg" position="float" orientation="portrait" xlink:type="simple"/></fig><fig id="F12" position="float" orientation="portrait"><label>Figure 12.</label><caption><p>SEM, Endoterga of mid-body tergite. <bold>A</bold> <italic><tp:taxon-name>Sphaeromimus lavasoa</tp:taxon-name></italic> sp. n., paratype <bold>B</bold> <italic><tp:taxon-name>Sphaeromimus andohahela</tp:taxon-name></italic> sp. n., holotype from Isaka-Ivondro <bold>C</bold> specimen from Malio <bold>D</bold> specimen from Manantantely. Abbreviations: (1) = inner area with large spines and long setae; (2) = area with cuticular patterns; (3) = outer area with row(s) of marginal bristles and tergite margin.</p></caption><graphic xmlns:xlink="http://www.w3.org/1999/xlink" xlink:href="zookeys-414-067-g012.jpg" position="float" orientation="portrait" xlink:type="simple"/></fig><fig id="F3" position="float" orientation="portrait"><label>Figure 3.</label><caption><p><italic><tp:taxon-name>Sphaeromimus titanus</tp:taxon-name></italic> sp. n., <bold>C</bold> female paratype, <bold>A, B</bold> holotype <bold>A</bold> left posterior telopod, anterior view <bold>B</bold> left posterior telopod, posterior view <bold>C</bold> female subanal plate with washboard. Scale bars = 1 mm.</p></caption><graphic xmlns:xlink="http://www.w3.org/1999/xlink" xlink:href="zookeys-414-067-g003.jpg" position="float" orientation="portrait" xlink:type="simple"/></fig><fig id="F5" position="float" orientation="portrait"><label>Figure 5.</label><caption><p>SEM, Endoterga of mid-body tergite. <bold>A</bold> <italic><tp:taxon-name>Sphaeromimus titanus</tp:taxon-name></italic> sp. n., holotype <bold>B</bold> <italic><tp:taxon-name>Sphaeromimus vatovavy</tp:taxon-name></italic> sp. n., holotype. Abbreviations: (1) = inner area with large spines and long setae; (2) = area with cuticular patterns; (3) = outer area with row(s) of marginal bristles and tergite margin.</p></caption><graphic xmlns:xlink="http://www.w3.org/1999/xlink" xlink:href="zookeys-414-067-g005.jpg" position="float" orientation="portrait" xlink:type="simple"/></fig><fig id="F11" position="float" orientation="portrait"><label>Figure 11.</label><caption><p><italic><tp:taxon-name>Sphaeromimus lavasoa</tp:taxon-name></italic> sp. n., <bold>A–E</bold> male holotype ♀, <bold>G</bold> female paratype. <bold>A</bold> left leg 9 <bold>B</bold> anterior telopod, anterior view <bold>C</bold> left anterior telopod, posterior view <bold>D</bold> left posterior telopod, anterior view <bold>E</bold> chela of left posterior telopod, posterior view ♀ coxa and prefemur 2 with vulvae <bold>G</bold> female subanal plate with washboard. Abbreviations: Cx = coxa; EP = external, lateral plate of vulva; IP = inner, mesal plate of vulva; O = operculum; Pre = prefemur; St = stigmatic plate. Scale bars = 1 mm.</p></caption><graphic xmlns:xlink="http://www.w3.org/1999/xlink" xlink:href="zookeys-414-067-g011.jpg" position="float" orientation="portrait" xlink:type="simple"/></fig><fig id="F14" position="float" orientation="portrait"><label>Figure 14.</label><caption><p><italic><tp:taxon-name>Sphaeromimus andohahela</tp:taxon-name></italic> sp. n., <bold>A–D</bold> male holotype <bold>E</bold> female paratype. <bold>A</bold> left leg 9 <bold>B</bold> anterior telopod, anterior view <bold>C</bold> right anterior telopod, posterior view <bold>D</bold> left posterior telopod, posterior view <bold>E</bold> coxa and prefemur 2 with vulvae. Abbreviations: Cx = coxa; Cx-pr = coxal process; EP = external, lateral plate of vulva; IP = inner, mesal plate of vulva; O = operculum; Pre = prefemur; syn = syncoxite. Scale bars = 1 mm.</p></caption><graphic xmlns:xlink="http://www.w3.org/1999/xlink" xlink:href="zookeys-414-067-g014.jpg" position="float" orientation="portrait" xlink:type="simple"/></fig><fig id="F18" position="float" orientation="portrait"><label>Figure 18.</label><caption><p><italic><tp:taxon-name>Sphaeromimus andrahomana</tp:taxon-name></italic> sp. n.. <bold>A</bold> left leg 9, holotype <bold>B</bold> left leg 9, cave specimen <bold>C</bold> anterior telopod, anterior view <bold>D</bold> right anterior telopod, posterior view <bold>E</bold> left posterior telopod, anterior view ♀ left posterior telopod, posterior view. Scale bars = 1 mm.</p></caption><graphic xmlns:xlink="http://www.w3.org/1999/xlink" xlink:href="zookeys-414-067-g018.jpg" position="float" orientation="portrait" xlink:type="simple"/></fig><fig id="F15" position="float" orientation="portrait"><label>Figure 15.</label><caption><p><italic><tp:taxon-name>Sphaeromimus ivohibe</tp:taxon-name></italic> sp. n., holotype. <bold>A</bold> coxae and prefemora 1 with stigmatic plates <bold>B</bold> left leg 9 <bold>C</bold> coxae and prefemora 2 with gonopore and stigmatic plate <bold>D</bold> right anterior telopod, anterior view <bold>E</bold> right anterior telopod, posterior view ♀ right anterior telopod, lateral view <bold>G</bold> left posterior telopod, anterior view <bold>H</bold> left posterior telopod, posterior view. Abbreviations: Cx = coxa; Pre = prefemur; St = stigmatic plate. Scale bars = 1 mm.</p></caption><graphic xmlns:xlink="http://www.w3.org/1999/xlink" xlink:href="zookeys-414-067-g015.jpg" position="float" orientation="portrait" xlink:type="simple"/></fig></tp:treatment-sec><ref-list><ref id="B2"><mixed-citation xmlns:xlink="http://www.w3.org/1999/xlink" xlink:type="simple"><person-group><name name-style="western"><surname>Attems</surname><given-names>C</given-names></name></person-group> (<year>1926</year>) <article-title>Myriopoda.</article-title> In: <person-group><name name-style="western"><surname>Kükenthal</surname></name><name name-style="western"><surname>Krumbach</surname></name></person-group> (<role>Eds</role>) <source>Handbuch der Zoologie</source><volume>4</volume>: <fpage>1</fpage>–<lpage>402</lpage>.</mixed-citation></ref><ref id="B3"><mixed-citation xmlns:xlink="http://www.w3.org/1999/xlink" xlink:type="simple"><person-group><name name-style="western"><surname>Attems</surname><given-names>C</given-names></name></person-group> (<year>1943</year>) <article-title>Neue Sphaerotheriden des Wiener Museums.</article-title><source>Annalen des Naturhistorischen Museums in Wien</source><volume>53</volume>(<issue>2</issue>): <fpage>60</fpage>–<lpage>73</lpage>, <comment>pl. 7–11</comment>.</mixed-citation></ref><ref id="B11"><mixed-citation xmlns:xlink="http://www.w3.org/1999/xlink" xlink:type="simple"><person-group><name name-style="western"><surname>Jeekel</surname><given-names>CAW</given-names></name></person-group> (<year>1971</year>) <article-title>Nomenclator generum et familiarum Diplopodorum: A list of the genus and family-group names in the Class Diplopoda from the 10th edition of Linnaeus, 1758, to the end of 1957.</article-title><source>Monografieen van de Nederlandse Entomologische Vereniging</source><volume>5</volume>: <size units="page">i–xii, 1–412</size>.</mixed-citation></ref><ref id="B12"><mixed-citation xmlns:xlink="http://www.w3.org/1999/xlink" xlink:type="simple"><person-group><name name-style="western"><surname>Jeekel</surname><given-names>CAW</given-names></name></person-group> (<year>1974</year>) <article-title>The group taxonomy and geography of the Sphaerotheriida (Diplopoda).</article-title><source>Symposia of the Zoological Society of London</source><volume>32</volume>: <fpage>41</fpage>–<lpage>52</lpage>.</mixed-citation></ref><ref id="B10"><mixed-citation xmlns:xlink="http://www.w3.org/1999/xlink" xlink:type="simple"><person-group><name name-style="western"><surname>Hoffman</surname><given-names>RL</given-names></name></person-group> (<year>1980</year>) <source>Classification of the Diplopoda</source>. <publisher-loc>Geneva</publisher-loc>, <size units="page">237 pp</size>.</mixed-citation></ref><ref id="B13"><mixed-citation xmlns:xlink="http://www.w3.org/1999/xlink" xlink:type="simple"><person-group><name name-style="western"><surname>Jeekel</surname><given-names>CAW</given-names></name></person-group> (<year>1999</year>) <article-title>A new pill-millipede from Madagascar, with a catalogue of the species hitherto described from the island (Diplopoda - Sphaerotheriida).</article-title><source>Myriapod Memoranda</source><volume>1</volume>: <fpage>5</fpage>–<lpage>21</lpage>.</mixed-citation></ref><ref id="B6"><mixed-citation xmlns:xlink="http://www.w3.org/1999/xlink" xlink:type="simple"><person-group><name name-style="western"><surname>Enghoff</surname><given-names>H</given-names></name></person-group> (<year>2003</year>) <article-title>Diplopoda, Millipedes.</article-title> In: <person-group><name name-style="western"><surname>Goodman</surname><given-names>SG</given-names></name><name name-style="western"><surname>Benstead</surname><given-names>JP</given-names></name></person-group> (<role>Eds</role>) <source>The Natural History of Madagascar</source>. <publisher-name>The University of Chicago Press</publisher-name>, <size units="page">1760 pp</size>.: <fpage>617</fpage>–<lpage>627</lpage>.</mixed-citation></ref><ref id="B21"><mixed-citation xmlns:xlink="http://www.w3.org/1999/xlink" xlink:type="simple"><person-group><name name-style="western"><surname>Wesener</surname><given-names>T</given-names></name><name name-style="western"><surname>Sierwald</surname><given-names>P</given-names></name></person-group> (<year>2005</year>) <article-title>The Giant Pill-Millipedes of Madagascar: Revision of the genus <italic>Sphaeromimus</italic>, with a Review of the Morphological Terminology (Diplopoda, Sphaerotheriida, Sphaerotheriidae).</article-title><source>Proceedings of the California Academy of Sciences</source>, <series>Fourth Series</series><volume>56</volume>(<issue>29</issue>): <fpage>557</fpage>–<lpage>599</lpage>. <ext-link ext-link-type="uri" xlink:href="http://research.calacademy.org/research/scipubs/pdfs/v56/proccas_v56_n29.pdf" xlink:type="simple">http://research.calacademy.org/research/scipubs/pdfs/v56/proccas_v56_n29.pdf</ext-link></mixed-citation></ref><ref id="B23"><mixed-citation xmlns:xlink="http://www.w3.org/1999/xlink" xlink:type="simple"><person-group><name name-style="western"><surname>Wesener</surname><given-names>T</given-names></name><name name-style="western"><surname>Wägele</surname><given-names>JW</given-names></name></person-group> (<year>2007</year>) <article-title>Giant Pill-Millipedes (Diplopoda: Sphaerotheriida) in the Littoral Forest Fragments of Southeastern Madagascar.</article-title> In: <person-group><name name-style="western"><surname>Ganzhorn</surname><given-names>J</given-names></name><name name-style="western"><surname>Goodman</surname><given-names>SM</given-names></name><name name-style="western"><surname>Vincelette</surname><given-names>M</given-names></name></person-group> (<role>Eds</role>) <source>Biodiversity, Ecology and Conservation of Littoral Ecosystems in Southeastern Madagascar, Tolagnaro (Fort Dauphin)</source>. <publisher-name>Smithsonian Institution</publisher-name>, <publisher-loc>Washington D.C.</publisher-loc>, <series>SI/MAB Series 11</series>, <fpage>145</fpage>–<lpage>151</lpage>.</mixed-citation></ref><ref id="B26"><mixed-citation xmlns:xlink="http://www.w3.org/1999/xlink" xlink:type="simple"><person-group><name name-style="western"><surname>Wesener</surname><given-names>T</given-names></name></person-group> (<year>2009</year>) <article-title>Unexplored richness: discovery of 31 new species of Giant Pill-Millipedes endemic to Madagascar, with a special emphasis on microendemism (Diplopoda, Sphaerotheriida).</article-title><source>Zootaxa</source><volume>2097</volume>: <fpage>1</fpage>–<lpage>134</lpage>. <ext-link ext-link-type="uri" xlink:href="http://www.mapress.com/zootaxa/2009/f/z02097p134f.pdf" xlink:type="simple">http://www.mapress.com/zootaxa/2009/f/z02097p134f.pdf</ext-link></mixed-citation></ref><ref id="B28"><mixed-citation xmlns:xlink="http://www.w3.org/1999/xlink" xlink:type="simple"><person-group><name name-style="western"><surname>Wesener</surname><given-names>T</given-names></name><name name-style="western"><surname>VandenSpiegel</surname><given-names>D</given-names></name></person-group> (<year>2009</year>) <article-title>A first phylogenetic analysis of Giant Pill-Millipedes (Diplopoda: Sphaerotheriida), a new model Gondwanan taxon, with special emphasis on island gigantism.</article-title><source>Cladistics</source><volume>25</volume>: <fpage>545</fpage>–<lpage>573</lpage>. doi: <ext-link ext-link-type="doi" xlink:href="10.1111/j.1096-0031.2009.00267.x" xlink:type="simple">10.1111/j.1096-0031.2009.00267.x</ext-link></mixed-citation></ref><ref id="B31"><mixed-citation xmlns:xlink="http://www.w3.org/1999/xlink" xlink:type="simple"><person-group><name name-style="western"><surname>Wesener</surname><given-names>T</given-names></name><name name-style="western"><surname>Raupach</surname><given-names>MJ</given-names></name><name name-style="western"><surname>Sierwald</surname><given-names>P</given-names></name></person-group> (<year>2010</year>) <article-title>The origins of the Giant Pill-Millipedes from Madagascar (Diplopoda: Sphaerotheriida: Arthrosphaeridae).</article-title><source>Molecular Phylogenetics and Evolution</source><volume>57</volume>: <fpage>1184</fpage>–<lpage>1193</lpage>. doi: <ext-link ext-link-type="doi" xlink:href="10.1016/j.ympev.2010.08.023" xlink:type="simple">10.1016/j.ympev.2010.08.023</ext-link></mixed-citation></ref><ref id="B35"><mixed-citation xmlns:xlink="http://www.w3.org/1999/xlink" xlink:type="simple"><person-group><name name-style="western"><surname>Wesener</surname><given-names>T</given-names></name></person-group> (<year>2014b</year>) A new phylogenetic analysis of the Sphaerotheriida (Diplopoda) with a revision of the Australian giant pill-millipedes. doi: <ext-link ext-link-type="doi" xlink:href="10.1071/IS13048" xlink:type="simple">10.1071/IS13048</ext-link></mixed-citation></ref></ref-list></tp:taxon-treatment>
