# Supplementary material for: Integrative revision of the giant pill-millipede genus Sphaeromimus from Madagascar, with the description of seven new species (Diplopoda, Sphaerotheriida, Arthrosphaeridae)
Source: Zookeys. 2014 Jun 6;(414):67–107. doi: 10.3897/zookeys.414.7730 (PMC4086051; doi:10.3897/zookeys.414.7730)
Supplement: XML Treatment for Sphaeromimus musicus [file zookeys.414.7730-treatment2.xml]

<!DOCTYPE tp:taxon-treatment
  PUBLIC "-//TaxonX//DTD Taxonomic Treatment Publishing DTD v0 20100105//EN" "tax-treatment-NSO.dtd">
<tp:taxon-treatment xmlns:tp="http://www.plazi.org/taxpub"><tp:treatment-meta><mixed-citation publication-type="journal"><person-group><name><surname>Wesener</surname><given-names>Thomas</given-names></name><name><surname>Le</surname><given-names>Daniel Minh-Tu</given-names></name><name><surname>Loria</surname><given-names>Stephanie F.</given-names></name></person-group><article-title>Integrative revision of the giant pill-millipede genus <italic>Sphaeromimus</italic> from Madagascar, with the description of seven new species (Diplopoda, Sphaerotheriida, Arthrosphaeridae)</article-title><source>Zookeys</source><day>6</day><month>6</month><year>2014</year><volume>2014</volume><issue>414</issue><fpage>67</fpage><lpage>107</lpage><pub-id pub-id-type="doi">10.3897/zookeys.414.7730</pub-id></mixed-citation></tp:treatment-meta><tp:nomenclature><tp:taxon-name>
                        <tp:taxon-name-part taxon-name-part-type="genus">Sphaeromimus</tp:taxon-name-part>
                        <tp:taxon-name-part taxon-name-part-type="species">musicus</tp:taxon-name-part>
                        <object-id xmlns:xlink="http://www.w3.org/1999/xlink" xlink:type="simple">http://species-id.net/wiki/Sphaeromimus_musicus</object-id>
                    </tp:taxon-name><tp:taxon-authority>(de Saussure &amp; Zehntner, 1897)</tp:taxon-authority><xref ref-type="fig" rid="F1">Figure 1A</xref><tp:nomenclature-citation-list><tp:nomenclature-citation><tp:taxon-name>Sphaeropoeus musicus</tp:taxon-name><comment> de Saussure &amp; Zehntner, 1897: pl. 4, fig. 1 a-e (first description)</comment></tp:nomenclature-citation><tp:nomenclature-citation><tp:taxon-name>Sphaeromimus musicus</tp:taxon-name><comment>: <xref ref-type="bibr" rid="B5">de Saussure and Zehntner 1902</xref>: 75 (description); <xref ref-type="bibr" rid="B13">Jeekel 1999</xref>: 8 (list); <xref ref-type="bibr" rid="B6">Enghoff 2003</xref>: 618 (list); <xref ref-type="bibr" rid="B21">Wesener and Sierwald 2005</xref>: 564 (redescription); <xref ref-type="bibr" rid="B26">Wesener 2009</xref>: 131 (list); <xref ref-type="bibr" rid="B28">Wesener and VandenSpiegel 2009</xref>: 548 (morphological phylogenetic analysis); <xref ref-type="bibr" rid="B31">Wesener et al. 2010</xref>: 1185 (molecular phylogenetic analysis); <xref ref-type="bibr" rid="B35">Wesener 2014b</xref>: (morphological phylogenetic analysis).</comment></tp:nomenclature-citation></tp:nomenclature-citation-list></tp:nomenclature><tp:treatment-sec sec-type="Additional specimen records"><title>Additional specimen records.</title><p>5 ♂ &amp; ♀, ZFMK MYR2273, Madagascar, Province Toliara, PN Andohahela, Tsimelahy, <named-content xmlns:xlink="http://www.w3.org/1999/xlink" content-type="dwc:verbatimCoordinates" xlink:type="simple">24°57.296'S, 046°37.214'E</named-content>, 135 m, spiny forest, close to river, coll. Wesener &amp; Schütte, 24.v.2007; 2 ♂, ZFMK MYR2276, PN Andohahela, Tsimelahy, <named-content xmlns:xlink="http://www.w3.org/1999/xlink" content-type="dwc:verbatimCoordinates" xlink:type="simple">24°57.296'S, 046°37.214'E</named-content>, 135 m, spiny forest, close to river, coll. Wesener &amp; Schütte, 24.v.2007; 5 ♂ &amp; ♀, FMNH-INS 56027, same data as previous; 7 ♂ &amp; ♀, ZFMK MYR2274, Grotte Andrahomana, <named-content xmlns:xlink="http://www.w3.org/1999/xlink" content-type="dwc:verbatimCoordinates" xlink:type="simple">24°51.006'S, 046°55.907'E</named-content>, dry forest plateau, coll. Wesener &amp; Schütte, 20.v.2007; 4 ♂ &amp; ♀, FMNH-INS 56016, same data as previous; 6 ♂ &amp; ♀, ZFMK MYR2279, PN Andohahela, Mangatsiaka, <named-content xmlns:xlink="http://www.w3.org/1999/xlink" content-type="dwc:verbatimCoordinates" xlink:type="simple">24°58.051'S, 046°33.206'E</named-content>, 90 m, spiny forest, coll. Wesener &amp; Schütte, 23.v.2007; 5 ♂ &amp; ♀, FMNH-INS 56008, same data as previous; 6 ♂ &amp; ♀, FMNH-INS 7822, Province Antananarivo, Forêt de Analavelona, Antanimena, 12.5 km NW Andramoheza, <named-content xmlns:xlink="http://www.w3.org/1999/xlink" content-type="dwc:verbatimCoordinates" xlink:type="simple">22.6783°S, 44.1917°E</named-content>, 1050 m, coll. S. M. Goodman, 9–15.3.1998; 1 ♀, MNHN TW29, Madagascar, Province Toliara, Entree nº1, 1927, envoi G. Petit, Madagascar, Caisse 7 (tuite de lemoir la caisse 6), Petit, 1926, Bords du Fiherenana, P de Tulear, 3°Envoi, most likely “Bords du Fiherenana”, <named-content xmlns:xlink="http://www.w3.org/1999/xlink" content-type="dwc:verbatimCoordinates" xlink:type="simple">23.01°S, 44.09°E</named-content>; 1 ♂, MNHN TW120, Madagascar, Mission R. Decary, Fort Dauphin, Juin 1926, entree nº17, 1927.</p><p>Localities. S. musicus is apparently widespread in the southern spiny forest ecosystem. Different colour morphs from the same locality (<xref ref-type="fig" rid="F1">Fig. 1A</xref>) showed identical COI sequences (<xref ref-type="fig" rid="F20">Fig. 20</xref>), while the intraspecific variation between two populations 35 km apart was 2%.</p></tp:treatment-sec><tp:treatment-sec><!--Section generated to contain objects referenced in tp:taxon-treatment.--><fig id="F1" position="float" orientation="portrait"><label>Figure 1.</label><caption><p>Photographs of living <italic><tp:taxon-name>Sphaeromimus</tp:taxon-name></italic>. <bold>A</bold> <italic><tp:taxon-name>Sphaeromimus musicus</tp:taxon-name></italic> (de Saussure &amp; Zehntner, 1897) from Tsimelahy, upper left to lower left: red colour morph, black colour morph, normal colour morph, the similar looking sympatric <italic><tp:taxon-name>Zoosphaerium blandum</tp:taxon-name></italic> (de Saussure &amp; Zehntner, 1902) <bold>B</bold> <italic><tp:taxon-name>Sphaeromimus lavasoa</tp:taxon-name></italic> sp. n. <bold>C</bold> <italic><tp:taxon-name>Sphaeromimus andrahomana</tp:taxon-name></italic> sp. n. cave specimen. Not to scale.</p></caption><graphic xmlns:xlink="http://www.w3.org/1999/xlink" xlink:href="zookeys-414-067-g001.jpg" position="float" orientation="portrait" xlink:type="simple"/></fig><fig id="F20" position="float" orientation="portrait"><label>Figure 20.</label><caption><p>Maximum likelihood tree obtained from the COI dataset after 1000 bootstrap replicates under the GTR+I+G model. Habitus photograph shows <italic><tp:taxon-name>Sphaeromimus andohahela</tp:taxon-name></italic> from Manantantely. Colours used to separate species. Green colours = mid-elevation rainforest; Blue &amp; Red colours, littoral and lowland rainforests; Yellow colours = southern spiny forest. See table 1 for more details about sequenced specimens.</p></caption><graphic xmlns:xlink="http://www.w3.org/1999/xlink" xlink:href="zookeys-414-067-g020.jpg" position="float" orientation="portrait" xlink:type="simple"/></fig></tp:treatment-sec><ref-list><ref id="B5"><mixed-citation xmlns:xlink="http://www.w3.org/1999/xlink" xlink:type="simple"><person-group><name name-style="western"><surname>de Saussure</surname><given-names>H</given-names></name><name name-style="western"><surname>Zehntner</surname><given-names>L</given-names></name></person-group> (<year>1902</year>) <article-title>Myriapodes de Madagascar.</article-title> In: <person-group><name name-style="western"><surname>Grandidier</surname></name></person-group> (<role>Ed</role>) <source>Histoire physique, naturelle et politique de Madagascar</source><volume>27</volume>(<issue>53</issue>). <publisher-name>Alfred Grandidier</publisher-name>, <publisher-loc>Paris, France</publisher-loc>, <size units="page">i-viii, 356 pp</size>., <comment>plates 13–15</comment>.</mixed-citation></ref><ref id="B13"><mixed-citation xmlns:xlink="http://www.w3.org/1999/xlink" xlink:type="simple"><person-group><name name-style="western"><surname>Jeekel</surname><given-names>CAW</given-names></name></person-group> (<year>1999</year>) <article-title>A new pill-millipede from Madagascar, with a catalogue of the species hitherto described from the island (Diplopoda - Sphaerotheriida).</article-title><source>Myriapod Memoranda</source><volume>1</volume>: <fpage>5</fpage>–<lpage>21</lpage>.</mixed-citation></ref><ref id="B6"><mixed-citation xmlns:xlink="http://www.w3.org/1999/xlink" xlink:type="simple"><person-group><name name-style="western"><surname>Enghoff</surname><given-names>H</given-names></name></person-group> (<year>2003</year>) <article-title>Diplopoda, Millipedes.</article-title> In: <person-group><name name-style="western"><surname>Goodman</surname><given-names>SG</given-names></name><name name-style="western"><surname>Benstead</surname><given-names>JP</given-names></name></person-group> (<role>Eds</role>) <source>The Natural History of Madagascar</source>. <publisher-name>The University of Chicago Press</publisher-name>, <size units="page">1760 pp</size>.: <fpage>617</fpage>–<lpage>627</lpage>.</mixed-citation></ref><ref id="B21"><mixed-citation xmlns:xlink="http://www.w3.org/1999/xlink" xlink:type="simple"><person-group><name name-style="western"><surname>Wesener</surname><given-names>T</given-names></name><name name-style="western"><surname>Sierwald</surname><given-names>P</given-names></name></person-group> (<year>2005</year>) <article-title>The Giant Pill-Millipedes of Madagascar: Revision of the genus <italic>Sphaeromimus</italic>, with a Review of the Morphological Terminology (Diplopoda, Sphaerotheriida, Sphaerotheriidae).</article-title><source>Proceedings of the California Academy of Sciences</source>, <series>Fourth Series</series><volume>56</volume>(<issue>29</issue>): <fpage>557</fpage>–<lpage>599</lpage>. <ext-link ext-link-type="uri" xlink:href="http://research.calacademy.org/research/scipubs/pdfs/v56/proccas_v56_n29.pdf" xlink:type="simple">http://research.calacademy.org/research/scipubs/pdfs/v56/proccas_v56_n29.pdf</ext-link></mixed-citation></ref><ref id="B26"><mixed-citation xmlns:xlink="http://www.w3.org/1999/xlink" xlink:type="simple"><person-group><name name-style="western"><surname>Wesener</surname><given-names>T</given-names></name></person-group> (<year>2009</year>) <article-title>Unexplored richness: discovery of 31 new species of Giant Pill-Millipedes endemic to Madagascar, with a special emphasis on microendemism (Diplopoda, Sphaerotheriida).</article-title><source>Zootaxa</source><volume>2097</volume>: <fpage>1</fpage>–<lpage>134</lpage>. <ext-link ext-link-type="uri" xlink:href="http://www.mapress.com/zootaxa/2009/f/z02097p134f.pdf" xlink:type="simple">http://www.mapress.com/zootaxa/2009/f/z02097p134f.pdf</ext-link></mixed-citation></ref><ref id="B28"><mixed-citation xmlns:xlink="http://www.w3.org/1999/xlink" xlink:type="simple"><person-group><name name-style="western"><surname>Wesener</surname><given-names>T</given-names></name><name name-style="western"><surname>VandenSpiegel</surname><given-names>D</given-names></name></person-group> (<year>2009</year>) <article-title>A first phylogenetic analysis of Giant Pill-Millipedes (Diplopoda: Sphaerotheriida), a new model Gondwanan taxon, with special emphasis on island gigantism.</article-title><source>Cladistics</source><volume>25</volume>: <fpage>545</fpage>–<lpage>573</lpage>. doi: <ext-link ext-link-type="doi" xlink:href="10.1111/j.1096-0031.2009.00267.x" xlink:type="simple">10.1111/j.1096-0031.2009.00267.x</ext-link></mixed-citation></ref><ref id="B31"><mixed-citation xmlns:xlink="http://www.w3.org/1999/xlink" xlink:type="simple"><person-group><name name-style="western"><surname>Wesener</surname><given-names>T</given-names></name><name name-style="western"><surname>Raupach</surname><given-names>MJ</given-names></name><name name-style="western"><surname>Sierwald</surname><given-names>P</given-names></name></person-group> (<year>2010</year>) <article-title>The origins of the Giant Pill-Millipedes from Madagascar (Diplopoda: Sphaerotheriida: Arthrosphaeridae).</article-title><source>Molecular Phylogenetics and Evolution</source><volume>57</volume>: <fpage>1184</fpage>–<lpage>1193</lpage>. doi: <ext-link ext-link-type="doi" xlink:href="10.1016/j.ympev.2010.08.023" xlink:type="simple">10.1016/j.ympev.2010.08.023</ext-link></mixed-citation></ref><ref id="B35"><mixed-citation xmlns:xlink="http://www.w3.org/1999/xlink" xlink:type="simple"><person-group><name name-style="western"><surname>Wesener</surname><given-names>T</given-names></name></person-group> (<year>2014b</year>) A new phylogenetic analysis of the Sphaerotheriida (Diplopoda) with a revision of the Australian giant pill-millipedes. doi: <ext-link ext-link-type="doi" xlink:href="10.1071/IS13048" xlink:type="simple">10.1071/IS13048</ext-link></mixed-citation></ref></ref-list></tp:taxon-treatment>
