# Supplementary material for: Integrative revision of the giant pill-millipede genus Sphaeromimus from Madagascar, with the description of seven new species (Diplopoda, Sphaerotheriida, Arthrosphaeridae)
Source: Zookeys. 2014 Jun 6;(414):67–107. doi: 10.3897/zookeys.414.7730 (PMC4086051; doi:10.3897/zookeys.414.7730)
Supplement: XML Treatment for Sphaeromimus splendidus [file zookeys.414.7730-treatment3.xml]

<!DOCTYPE tp:taxon-treatment
  PUBLIC "-//TaxonX//DTD Taxonomic Treatment Publishing DTD v0 20100105//EN" "tax-treatment-NSO.dtd">
<tp:taxon-treatment xmlns:tp="http://www.plazi.org/taxpub"><tp:treatment-meta><mixed-citation publication-type="journal"><person-group><name><surname>Wesener</surname><given-names>Thomas</given-names></name><name><surname>Le</surname><given-names>Daniel Minh-Tu</given-names></name><name><surname>Loria</surname><given-names>Stephanie F.</given-names></name></person-group><article-title>Integrative revision of the giant pill-millipede genus <italic>Sphaeromimus</italic> from Madagascar, with the description of seven new species (Diplopoda, Sphaerotheriida, Arthrosphaeridae)</article-title><source>Zookeys</source><day>6</day><month>6</month><year>2014</year><volume>2014</volume><issue>414</issue><fpage>67</fpage><lpage>107</lpage><pub-id pub-id-type="doi">10.3897/zookeys.414.7730</pub-id></mixed-citation></tp:treatment-meta><tp:nomenclature><tp:taxon-name>
                        <tp:taxon-name-part taxon-name-part-type="genus">Sphaeromimus</tp:taxon-name-part>
                        <tp:taxon-name-part taxon-name-part-type="species">splendidus</tp:taxon-name-part>
                        <object-id xmlns:xlink="http://www.w3.org/1999/xlink" xlink:type="simple">http://species-id.net/wiki/Sphaeromimus_splendidus</object-id>
                    </tp:taxon-name><tp:taxon-authority>Wesener &amp; Sierwald, 2005</tp:taxon-authority><tp:nomenclature-citation-list><tp:nomenclature-citation><tp:taxon-name>Sphaeromimus splendidus</tp:taxon-name><comment> Wesener &amp; Sierwald, 2005: 567 (first description); <xref ref-type="bibr" rid="B23">Wesener and Wägele 2007</xref>: 150 (ecology); <xref ref-type="bibr" rid="B26">Wesener 2009</xref>: 131 (list); <xref ref-type="bibr" rid="B28">Wesener and VandenSpiegel 2009</xref>: 548 (morphological phylogenetic analysis); <xref ref-type="bibr" rid="B31">Wesener et al. 2010</xref>: 1185 (molecular phylogenetic analysis); <xref ref-type="bibr" rid="B35">Wesener 2014b</xref>: (morphological phylogenetic analysis).</comment></tp:nomenclature-citation></tp:nomenclature-citation-list></tp:nomenclature><tp:treatment-sec sec-type="Additional specimen records"><title>Additional specimen records.</title><p>1 ♀ paratype, <bold>ZFMK MYR2272</bold> (tranferred from FMNH), coll. T. Wesener, 06.iv.2003; 11 ♂ &amp; ♀, <bold>ZFMK MYR2271</bold>, coll. Wesener <!--PageBreak-->&amp; Schütte, 01.vi.2007; 3 ♂ &amp; ♀, <bold>ZFMK MYR2277</bold>, same data as previous; 19 ♂ &amp; ♀, <bold>FMNH-INS 56031</bold>, same data as previous.</p></tp:treatment-sec><tp:treatment-sec sec-type="Localities"><title>Localities.</title><p>Only recorded from the littoral rainforest at Sainte Luce, fragment S9 (<xref ref-type="bibr" rid="B21">Wesener and Sierwald 2005</xref>). The two specimens from which the COI gene was sequenced differ by a single base pair substitution.</p></tp:treatment-sec><ref-list><ref id="B23"><mixed-citation xmlns:xlink="http://www.w3.org/1999/xlink" xlink:type="simple"><person-group><name name-style="western"><surname>Wesener</surname><given-names>T</given-names></name><name name-style="western"><surname>Wägele</surname><given-names>JW</given-names></name></person-group> (<year>2007</year>) <article-title>Giant Pill-Millipedes (Diplopoda: Sphaerotheriida) in the Littoral Forest Fragments of Southeastern Madagascar.</article-title> In: <person-group><name name-style="western"><surname>Ganzhorn</surname><given-names>J</given-names></name><name name-style="western"><surname>Goodman</surname><given-names>SM</given-names></name><name name-style="western"><surname>Vincelette</surname><given-names>M</given-names></name></person-group> (<role>Eds</role>) <source>Biodiversity, Ecology and Conservation of Littoral Ecosystems in Southeastern Madagascar, Tolagnaro (Fort Dauphin)</source>. <publisher-name>Smithsonian Institution</publisher-name>, <publisher-loc>Washington D.C.</publisher-loc>, <series>SI/MAB Series 11</series>, <fpage>145</fpage>–<lpage>151</lpage>.</mixed-citation></ref><ref id="B26"><mixed-citation xmlns:xlink="http://www.w3.org/1999/xlink" xlink:type="simple"><person-group><name name-style="western"><surname>Wesener</surname><given-names>T</given-names></name></person-group> (<year>2009</year>) <article-title>Unexplored richness: discovery of 31 new species of Giant Pill-Millipedes endemic to Madagascar, with a special emphasis on microendemism (Diplopoda, Sphaerotheriida).</article-title><source>Zootaxa</source><volume>2097</volume>: <fpage>1</fpage>–<lpage>134</lpage>. <ext-link ext-link-type="uri" xlink:href="http://www.mapress.com/zootaxa/2009/f/z02097p134f.pdf" xlink:type="simple">http://www.mapress.com/zootaxa/2009/f/z02097p134f.pdf</ext-link></mixed-citation></ref><ref id="B28"><mixed-citation xmlns:xlink="http://www.w3.org/1999/xlink" xlink:type="simple"><person-group><name name-style="western"><surname>Wesener</surname><given-names>T</given-names></name><name name-style="western"><surname>VandenSpiegel</surname><given-names>D</given-names></name></person-group> (<year>2009</year>) <article-title>A first phylogenetic analysis of Giant Pill-Millipedes (Diplopoda: Sphaerotheriida), a new model Gondwanan taxon, with special emphasis on island gigantism.</article-title><source>Cladistics</source><volume>25</volume>: <fpage>545</fpage>–<lpage>573</lpage>. doi: <ext-link ext-link-type="doi" xlink:href="10.1111/j.1096-0031.2009.00267.x" xlink:type="simple">10.1111/j.1096-0031.2009.00267.x</ext-link></mixed-citation></ref><ref id="B31"><mixed-citation xmlns:xlink="http://www.w3.org/1999/xlink" xlink:type="simple"><person-group><name name-style="western"><surname>Wesener</surname><given-names>T</given-names></name><name name-style="western"><surname>Raupach</surname><given-names>MJ</given-names></name><name name-style="western"><surname>Sierwald</surname><given-names>P</given-names></name></person-group> (<year>2010</year>) <article-title>The origins of the Giant Pill-Millipedes from Madagascar (Diplopoda: Sphaerotheriida: Arthrosphaeridae).</article-title><source>Molecular Phylogenetics and Evolution</source><volume>57</volume>: <fpage>1184</fpage>–<lpage>1193</lpage>. doi: <ext-link ext-link-type="doi" xlink:href="10.1016/j.ympev.2010.08.023" xlink:type="simple">10.1016/j.ympev.2010.08.023</ext-link></mixed-citation></ref><ref id="B35"><mixed-citation xmlns:xlink="http://www.w3.org/1999/xlink" xlink:type="simple"><person-group><name name-style="western"><surname>Wesener</surname><given-names>T</given-names></name></person-group> (<year>2014b</year>) A new phylogenetic analysis of the Sphaerotheriida (Diplopoda) with a revision of the Australian giant pill-millipedes. doi: <ext-link ext-link-type="doi" xlink:href="10.1071/IS13048" xlink:type="simple">10.1071/IS13048</ext-link></mixed-citation></ref><ref id="B21"><mixed-citation xmlns:xlink="http://www.w3.org/1999/xlink" xlink:type="simple"><person-group><name name-style="western"><surname>Wesener</surname><given-names>T</given-names></name><name name-style="western"><surname>Sierwald</surname><given-names>P</given-names></name></person-group> (<year>2005</year>) <article-title>The Giant Pill-Millipedes of Madagascar: Revision of the genus <italic>Sphaeromimus</italic>, with a Review of the Morphological Terminology (Diplopoda, Sphaerotheriida, Sphaerotheriidae).</article-title><source>Proceedings of the California Academy of Sciences</source>, <series>Fourth Series</series><volume>56</volume>(<issue>29</issue>): <fpage>557</fpage>–<lpage>599</lpage>. <ext-link ext-link-type="uri" xlink:href="http://research.calacademy.org/research/scipubs/pdfs/v56/proccas_v56_n29.pdf" xlink:type="simple">http://research.calacademy.org/research/scipubs/pdfs/v56/proccas_v56_n29.pdf</ext-link></mixed-citation></ref></ref-list></tp:taxon-treatment>
