# Supplementary material for: Integrative revision of the giant pill-millipede genus Sphaeromimus from Madagascar, with the description of seven new species (Diplopoda, Sphaerotheriida, Arthrosphaeridae)
Source: Zookeys. 2014 Jun 6;(414):67–107. doi: 10.3897/zookeys.414.7730 (PMC4086051; doi:10.3897/zookeys.414.7730)
Supplement: XML Treatment for Sphaeromimus titanus [file zookeys.414.7730-treatment5.xml]

<!DOCTYPE tp:taxon-treatment
  PUBLIC "-//TaxonX//DTD Taxonomic Treatment Publishing DTD v0 20100105//EN" "tax-treatment-NSO.dtd">
<tp:taxon-treatment xmlns:tp="http://www.plazi.org/taxpub"><tp:treatment-meta><mixed-citation publication-type="journal"><person-group><name><surname>Wesener</surname><given-names>Thomas</given-names></name><name><surname>Le</surname><given-names>Daniel Minh-Tu</given-names></name><name><surname>Loria</surname><given-names>Stephanie F.</given-names></name></person-group><article-title>Integrative revision of the giant pill-millipede genus <italic>Sphaeromimus</italic> from Madagascar, with the description of seven new species (Diplopoda, Sphaerotheriida, Arthrosphaeridae)</article-title><source>Zookeys</source><day>6</day><month>6</month><year>2014</year><volume>2014</volume><issue>414</issue><fpage>67</fpage><lpage>107</lpage><pub-id pub-id-type="doi">10.3897/zookeys.414.7730</pub-id></mixed-citation></tp:treatment-meta><tp:nomenclature><tp:taxon-name>
                        <tp:taxon-name-part taxon-name-part-type="genus">Sphaeromimus</tp:taxon-name-part>
                        <tp:taxon-name-part taxon-name-part-type="species">titanus</tp:taxon-name-part>
                        <object-id xmlns:xlink="http://www.w3.org/1999/xlink" content-type="zoobank" xlink:type="simple">http://zoobank.org/A178FBE5-A0FD-43BF-B244-5FF116D8C720</object-id>
                        <object-id xmlns:xlink="http://www.w3.org/1999/xlink" xlink:type="simple">http://species-id.net/wiki/Sphaeromimus_titanus</object-id>
                    </tp:taxon-name><tp:taxon-authority>Wesener</tp:taxon-authority><tp:taxon-status xmlns:xlink="http://www.w3.org/1999/xlink" xlink:type="simple">sp. n.</tp:taxon-status><xref ref-type="fig" rid="F2">Figures 2</xref><xref ref-type="fig" rid="F3">–</xref><xref ref-type="fig" rid="F4">4</xref><xref ref-type="fig" rid="F5">, 5A</xref></tp:nomenclature><tp:treatment-sec sec-type="Material examined"><title>Material examined.</title><p>Type material. <italic>Holotype</italic>: 1 ♂, BLF13962 (CASENT 9032789), Madagascar, Province Fianarantsoa, Réserve Speciale Manombo, 24.5 km 228°SW Farafangana, <named-content xmlns:xlink="http://www.w3.org/1999/xlink" content-type="dwc:verbatimCoordinates" xlink:type="simple">23°00'57"S, 047°43'08"E</named-content>, 30 m, rainforest, coll. Brian L. Fisher et al., 20.iv.2006, general collecting.</p><p><bold>Paratype.</bold> 1 ♀, same data as holotype.</p></tp:treatment-sec><tp:treatment-sec sec-type="Diagnosis"><title>Diagnosis.</title><p>By far the largest known <italic><tp:taxon-name>Sphaeromimus</tp:taxon-name></italic>, &gt;30 mm. Differing from all other <italic><tp:taxon-name>Sphaeromimus</tp:taxon-name></italic> with three stridulation ribs on the male harp in the following characters: large size; first stigma-carrying plate with a well-rounded projecting apex; tarsus with few hairs, relatively slender, 4.5 times longer than wide; endotergum with single regular row of long setae that barely protrude up to posterior margin; chela of posterior telopod in posterior view almost glabrous, movable finger straight.</p></tp:treatment-sec><tp:treatment-sec sec-type="Description"><title>Description.</title><p><bold>Measurements.</bold> Male holotype: 33.5 long, 16.6 (2nd), 17.2 (8th) wide, 9.2 (2nd), 11.1 (9th - highest) height. Female: 46.9 mm long, 24.15 mm (2nd), 27.4 (8th - widest) wide, 13.1 (2nd), 19.5 mm (12th, highest) high (<xref ref-type="fig" rid="F2">Fig. 2A</xref>).</p><fig id="F2" position="float" orientation="portrait"><label>Figure 2.</label><caption><p><italic><tp:taxon-name>Sphaeromimus titanus</tp:taxon-name></italic> sp. n., <bold>A, I</bold> female paratype <bold>B–H</bold> holotype <bold>A</bold> habitus <bold>B</bold> first right stigmatic plate and coxa 1 <bold>C:</bold> left leg 9 <bold>D</bold> left coxa 2 with gonopore and stigmatic plate 2 <bold>E</bold> left anterior telopod, anterior view ♀ left anterior telopod, mesal view <bold>G</bold> left anterior telopod, posterior view <bold>H</bold> left anterior telopod, lateral view <bold>I</bold> coxae and prefemora 2 with vulvae. Abbreviations: Cx = coxa; O = operculum; Pre = prefemur; St = stigmatic plate. Scale bars = 1 mm.</p></caption><graphic xmlns:xlink="http://www.w3.org/1999/xlink" xlink:href="zookeys-414-067-g002.jpg" position="float" orientation="portrait" xlink:type="simple"/></fig><p>Colouration of tergites dark brown with black posterior margin. Paratergite impressions and groove of thoracic shield orange. Legs, antennae and pleurites orange, head and collum dark brownish-black, eyes green.</p><p>Head: Eyes with &gt;70 ocelli. Antennae short, protruding back to coxa 6. Antennomeres 1–4 with few longer setae, 5 and 6 densely pubescent (<xref ref-type="fig" rid="F4">Fig. 4A</xref>). Antennomere 6 towards disc with single row of sensilla basiconica (<xref ref-type="fig" rid="F4">Fig. 4A</xref>). Female with 36/45, male with 79/81 apical cones (<xref ref-type="fig" rid="F4">Fig. 4B</xref>). Mouthparts not dissected.</p><p>Collum glabrous except few setae at margins.</p><p>Thoracic shield smooth and glabrous, few setae in grooves. Grooves deep (<xref ref-type="fig" rid="F2">Fig. 2A</xref>). Tergites 3–12 smooth, paratergite tips of midbody tergites strongly projecting posteriorly (<xref ref-type="fig" rid="F2">Fig. 2A</xref>).</p><p>Anal shield massive, with a steep edge (<xref ref-type="fig" rid="F2">Fig. 2A</xref>), lacking pubescent area.</p><p>Endotergum inner section with numerous short triangular spines and long setae (<xref ref-type="fig" rid="F5">Fig. 5A</xref>). Between ridge and inner area two rows of weakly impressed, circular cuticular impressions. Externally single, sparse row of marginal bristles (<xref ref-type="fig" rid="F5">Fig. 5A</xref>). Bristles short, barely reaching to tergite margin.</p><!--PageBreak--><!--PageBreak--><!--PageBreak--><p>First stigma-carrying plate with a well-rounded projecting apex (<xref ref-type="fig" rid="F2">Fig. 2B</xref>).</p><p>Leg 1 with 2 or 3, 2 with 4–6, 3 with 10 ventral spines. Leg pairs 4–21 with 11–14 ventral spines. Coxa process strongly developed (<xref ref-type="fig" rid="F2">Fig. 2C</xref>). Femur 2.1, tarsus 4.4 times longer than wide. All podomeres with only few setae (<xref ref-type="fig" rid="F2">Fig. 2C</xref>).</p><p>Male gonopore typical for the genus (<xref ref-type="fig" rid="F2">Fig. 2D</xref>).</p><p>Anterior telopod (<xref ref-type="fig" rid="F2">Fig. 2E–H</xref>): Harp carrying three stridulation ribs (<xref ref-type="fig" rid="F2">Fig. 2E</xref>). Shape usual for the genus, telopoditomere 4 with one large triangular spine and 2 or 3 smaller ones (<xref ref-type="fig" rid="F2">Fig. 2F–H</xref>), apically with a weakly sclerotized spot (<xref ref-type="fig" rid="F2">Fig. 2H</xref>).</p><p>Posterior telopod (<xref ref-type="fig" rid="F3">Fig. 3A, B</xref>): Podomere 3 straight, 3.3 times longer than wide, slightly longer than immovable finger (<xref ref-type="fig" rid="F3">Fig. 3A</xref>). Hollowed-out inner margin with one lobe and three sclerotized spines, posterior aspect with <italic>ca.</italic> 24 small crenulated teeth. Immovable finger basally wide, apically tapering, weakly curved towards podomere 3. Podomere 1 with few setae (<xref ref-type="fig" rid="F3">Fig. 3A</xref>), podomere 2 only with few setae at anterior side, posterior side glabrous (<xref ref-type="fig" rid="F3">Fig. 3B</xref>). Podomere 3 with only few marginal setae.</p><fig id="F3" position="float" orientation="portrait"><label>Figure 3.</label><caption><p><italic><tp:taxon-name>Sphaeromimus titanus</tp:taxon-name></italic> sp. n., <bold>C</bold> female paratype, <bold>A, B</bold> holotype <bold>A</bold> left posterior telopod, anterior view <bold>B</bold> left posterior telopod, posterior view <bold>C</bold> female subanal plate with washboard. Scale bars = 1 mm.</p></caption><graphic xmlns:xlink="http://www.w3.org/1999/xlink" xlink:href="zookeys-414-067-g003.jpg" position="float" orientation="portrait" xlink:type="simple"/></fig><fig id="F4" position="float" orientation="portrait"><label>Figure 4.</label><caption><p><italic><tp:taxon-name>Sphaeromimus titanus</tp:taxon-name></italic> sp. n., holotype, SEM, left antenna. <bold>A</bold> lateral view <bold>B</bold> detail of disc with apical cones.</p></caption><graphic xmlns:xlink="http://www.w3.org/1999/xlink" xlink:href="zookeys-414-067-g004.jpg" position="float" orientation="portrait" xlink:type="simple"/></fig><fig id="F5" position="float" orientation="portrait"><label>Figure 5.</label><caption><p>SEM, Endoterga of mid-body tergite. <bold>A</bold> <italic><tp:taxon-name>Sphaeromimus titanus</tp:taxon-name></italic> sp. n., holotype <bold>B</bold> <italic><tp:taxon-name>Sphaeromimus vatovavy</tp:taxon-name></italic> sp. n., holotype. Abbreviations: (1) = inner area with large spines and long setae; (2) = area with cuticular patterns; (3) = outer area with row(s) of marginal bristles and tergite margin.</p></caption><graphic xmlns:xlink="http://www.w3.org/1999/xlink" xlink:href="zookeys-414-067-g005.jpg" position="float" orientation="portrait" xlink:type="simple"/></fig><p>Female sexual characters: Vulva massive. Operculum well-rounded, protruding up to basal half of prefemur (<xref ref-type="fig" rid="F2">Fig. 2I</xref>). Subanal shield massive, with shallow invagination at apical margin. Washboard with seven stridulation ribs on each side (<xref ref-type="fig" rid="F3">Fig. 3C</xref>).</p></tp:treatment-sec><tp:treatment-sec sec-type="Etymology"><title>Etymology.</title><p>‘titanus’, adjective, referring to the large size of the species.</p></tp:treatment-sec><tp:treatment-sec sec-type="Distribution"><title>Distribution.</title><p>Only known from the eastern lowland rainforest of Manombo, which is now isolated by vast areas of pseudosteppe from all other remaining rainforests.</p><!--PageBreak--></tp:treatment-sec></tp:taxon-treatment>
