# Supplementary material for: Integrative revision of the giant pill-millipede genus Sphaeromimus from Madagascar, with the description of seven new species (Diplopoda, Sphaerotheriida, Arthrosphaeridae)
Source: Zookeys. 2014 Jun 6;(414):67–107. doi: 10.3897/zookeys.414.7730 (PMC4086051; doi:10.3897/zookeys.414.7730)
Supplement: XML Treatment for Sphaeromimus vatovavy [file zookeys.414.7730-treatment6.xml]

<!DOCTYPE tp:taxon-treatment
  PUBLIC "-//TaxonX//DTD Taxonomic Treatment Publishing DTD v0 20100105//EN" "tax-treatment-NSO.dtd">
<tp:taxon-treatment xmlns:tp="http://www.plazi.org/taxpub"><tp:treatment-meta><mixed-citation publication-type="journal"><person-group><name><surname>Wesener</surname><given-names>Thomas</given-names></name><name><surname>Le</surname><given-names>Daniel Minh-Tu</given-names></name><name><surname>Loria</surname><given-names>Stephanie F.</given-names></name></person-group><article-title>Integrative revision of the giant pill-millipede genus <italic>Sphaeromimus</italic> from Madagascar, with the description of seven new species (Diplopoda, Sphaerotheriida, Arthrosphaeridae)</article-title><source>Zookeys</source><day>6</day><month>6</month><year>2014</year><volume>2014</volume><issue>414</issue><fpage>67</fpage><lpage>107</lpage><pub-id pub-id-type="doi">10.3897/zookeys.414.7730</pub-id></mixed-citation></tp:treatment-meta><tp:nomenclature><tp:taxon-name>
                        <tp:taxon-name-part taxon-name-part-type="genus">Sphaeromimus</tp:taxon-name-part>
                        <tp:taxon-name-part taxon-name-part-type="species">vatovavy</tp:taxon-name-part>
                        <object-id xmlns:xlink="http://www.w3.org/1999/xlink" content-type="zoobank" xlink:type="simple">http://zoobank.org/19F8614B-296B-44A0-A203-F1C38CE54FD3</object-id>
                        <object-id xmlns:xlink="http://www.w3.org/1999/xlink" xlink:type="simple">http://species-id.net/wiki/Sphaeromimus_vatovavy</object-id>
                    </tp:taxon-name><tp:taxon-authority>Wesener</tp:taxon-authority><tp:taxon-status xmlns:xlink="http://www.w3.org/1999/xlink" xlink:type="simple">sp. n.</tp:taxon-status><xref ref-type="fig" rid="F5">Figures 5B</xref><xref ref-type="fig" rid="F6">, 6</xref><xref ref-type="fig" rid="F7">, 7</xref><xref ref-type="fig" rid="F8">, 8</xref><xref ref-type="fig" rid="F9">, 9</xref></tp:nomenclature><tp:treatment-sec sec-type="Material examined"><title>Material examined.</title><p>Type material. <italic>Holotype</italic>: 1 ♂, MNHN ‘39’, Madagascar, Province Fianarantsoa, Forêt primitive de Tsianovoha (=Vatovavy-Fitovinany, Fort Carnot), rainforest, coll. Mission Heim á Madagascar, 1934-35, fin Sept. 34.</p><p><bold>Paratype.</bold> 1 ♀, same data as holotype.</p></tp:treatment-sec><tp:treatment-sec sec-type="Diagnosis"><title>Diagnosis.</title><p>Five stridulation ribs on the male harp, a character only shared with the spiny forest species <italic><tp:taxon-name>Sphaeromimus musicus</tp:taxon-name></italic>. Shape of female operculum unique, apically recessed. Endotergum with two rows of deeply impressed cuticular patterns and two dense, irregular rows of marginal bristles that protrude above tergite margin.</p></tp:treatment-sec><tp:treatment-sec sec-type="Description"><title>Description.</title><p>Measurements: Female paratype: 21.1 mm long, 10.2 mm wide (2nd), 5.8 mm height (2nd), male broken, not measured but slightly smaller.</p><p>Colouration influenced by 70 years in preservative, faded dark brown without any discernable pattern (<xref ref-type="fig" rid="F6">Fig. 6A</xref>). Antennae, legs and pleurites faded olive green, eyes green (<xref ref-type="fig" rid="F6">Fig. 6A–D</xref>).</p><fig id="F6" position="float" orientation="portrait"><label>Figure 6.</label><caption><p><italic><tp:taxon-name>Sphaeromimus vatovavy</tp:taxon-name></italic> sp. n., female paratype, multi-layer photographs. <bold>A</bold> head with collum and thoracic shield, frontal view <bold>B</bold> pleurites <bold>C</bold> underside of anal shield with black locking carina <bold>D</bold> tarsus of midbody leg. Abbreviations: AS = anal shield; Co = collum (tergite 1); Gr = lateral grooves of thoracic shield; h = head; pl = pleurite; T = tergite; Ta = tarsus; th-sh = thoracic shield (tergite 2); Tib = tibia.</p></caption><graphic xmlns:xlink="http://www.w3.org/1999/xlink" xlink:href="zookeys-414-067-g006.jpg" position="float" orientation="portrait" xlink:type="simple"/></fig><p>Head: Eyes with &gt;60 ocelli (<xref ref-type="fig" rid="F6">Fig. 6A</xref>). Posterior margin of head towards collum glabrous (<xref ref-type="fig" rid="F6">Fig. 6A</xref>). Antennae short, protruding laterally slightly past margins of thoracic shield (<xref ref-type="fig" rid="F6">Fig. 6A</xref>). Antennomeres 1–5 with few longer setae, only antennomere 6 densely pubescent (<xref ref-type="fig" rid="F7">Fig. 7A</xref>). Antennomere 6 towards disc with single row of sensilla basiconica (<xref ref-type="fig" rid="F7">Fig. 7A</xref>). Female with 63/65 (<xref ref-type="fig" rid="F7">Fig. 7B</xref>), male with &gt;90 apical cones. Gnathochilarium typical for the order (<xref ref-type="fig" rid="F7">Fig. 7C</xref>), central pads mainly with single type of sensilla (<xref ref-type="fig" rid="F7">Fig. 7D</xref>), rudimentary lateral palpi consisting of three sensilla (<xref ref-type="fig" rid="F7">Fig. 7E</xref>). Mandible with the typical shape of the order, inner tooth 3-combed, with six long pectinate lamellae, condylus with a sharp groove at its apex (<xref ref-type="fig" rid="F8">Fig. 8</xref>).</p><fig id="F7" position="float" orientation="portrait"><label>Figure 7.</label><caption><p><italic><tp:taxon-name>Sphaeromimus vatovavy</tp:taxon-name></italic> sp. n., female paratype, SEM. <bold>A</bold> right antenna, lateral view <bold>B</bold> antennomere 6 with disc <bold>C</bold> gnathochilarium, underside <bold>D</bold> detail of sensory cones on central pad <bold>E</bold> rudimentary right lateral palpus. Abbreviations: cP = central pads; Hyp = hypopharyngeal area; iP = inner palpus; LP = rudimentary lateral palpus; St = stipites.</p></caption><graphic xmlns:xlink="http://www.w3.org/1999/xlink" xlink:href="zookeys-414-067-g007.jpg" position="float" orientation="portrait" xlink:type="simple"/></fig><fig id="F8" position="float" orientation="portrait"><label>Figure 8.</label><caption><p><italic><tp:taxon-name>Sphaeromimus vatovavy</tp:taxon-name></italic> sp. n., female paratype, SEM. Right mandible. Abbreviations: C = condylus; eT = external tooth; iT = combed inner tooth; mp = molar plate; pL = pectinate lamellae.</p></caption><graphic xmlns:xlink="http://www.w3.org/1999/xlink" xlink:href="zookeys-414-067-g008.jpg" position="float" orientation="portrait" xlink:type="simple"/></fig><p>Collum glabrous, with few setiferous points at its margin (<xref ref-type="fig" rid="F6">Fig. 6A</xref>). Thoracic shield smooth and glabrous, except for margin and lateral grooves (<xref ref-type="fig" rid="F6">Fig. 6A</xref>). Grooves deep, anterior brim swollen. Tergites 3–12 smooth, paratergite tips of midbody tergites slightly projecting posteriorly. Anal shield massive, well-rounded, with single locking carinae, as typical for <italic><tp:taxon-name>Sphaeromimus</tp:taxon-name></italic> (<xref ref-type="fig" rid="F6">Fig. 6C</xref>).</p><p>Endotergum inner section with numerous short triangular spines and long setae (<xref ref-type="fig" rid="F5">Fig. 5B</xref>). Between ridge and inner area two rows of strongly impressed, circular cuticular impressions. Externally two dense but irregular rows of marginal bristles (<xref ref-type="fig" rid="F5">Fig. 5B</xref>). Bristles long, protruding beyond tergite margin.</p><p>First stigma-carrying plate with a well-rounded apex.</p><p>Leg 1 with 2–4, 2 with 3–5, 3 with 8 ventral spines. Leg pairs 4–21 with 10–12 ventral spines. Coxa process of midbody legs weakly developed. Femur 1.8, tarsus 3.3 times longer than wide (<xref ref-type="fig" rid="F6">Fig. 6D</xref>).</p><p>Male gonopore inconspicuous.</p><!--PageBreak--><!--PageBreak--><!--PageBreak--><p>Anterior telopod (<xref ref-type="fig" rid="F9">Fig. 9A–C</xref>): Harp carrying five stridulation ribs (<xref ref-type="fig" rid="F9">Fig. 9A</xref>). Shape usual for the genus, telopoditomere 4 massive, larger than two preceding joints, with one large triangular spine and 3 or 4 smaller ones (<xref ref-type="fig" rid="F9">Fig. 9B, C</xref>).</p><fig id="F9" position="float" orientation="portrait"><label>Figure 9.</label><caption><p><italic><tp:taxon-name>Sphaeromimus vatovavy</tp:taxon-name></italic> sp. n., A–E male holotype, ♀ female paratype, multi-layer photographs. <bold>A</bold> anterior telopods, anterior view <bold>B</bold> left anterior telopod, posterior view <bold>C</bold> left anterior telopod, lateral view <bold>D</bold> posterior telopods, anterior view <bold>E</bold> chela of right posterior telopod, posterior view ♀ coxa and prefemur 2 with vulvae. Abbreviations: Cx = coxa; Cx-P = coxal process; EP = external, lateral plate of vulva; IH = inner horns; IL = inner lobes; IP = inner, mesal plate of vulva; O = operculum; Pre = prefemur; syn = syncoxite.</p></caption><graphic xmlns:xlink="http://www.w3.org/1999/xlink" xlink:href="zookeys-414-067-g009.jpg" position="float" orientation="portrait" xlink:type="simple"/></fig><p>Posterior telopod (<xref ref-type="fig" rid="F9">Fig. 9D, E</xref>): Podomere 3 strongly curved, 3.1 times longer than wide, slightly longer than immovable finger (<xref ref-type="fig" rid="F9">Fig. 9D</xref>). Hollowed-out inner margin with one lobe and four sclerotized spines, posterior aspect with <italic>ca.</italic> 26 small crenulated teeth (<xref ref-type="fig" rid="F9">Fig. 9E</xref>). Immovable finger only slightly tapering apically, <italic>ca.</italic> 3 times longer than wide, apically strongly hooked towards podomere 3. Podomere 1 with few setae (<xref ref-type="fig" rid="F9">Fig. 9D</xref>), podomere 2 and 3 glabrous.</p><p>Female sexual characters: Coxa process on leg 2 well-developed. Vulva massive. Operculum apically emarginate, protruding up to basal half of prefemur (<xref ref-type="fig" rid="F9">Fig. 9F</xref>). Subanal partly reduced, with shallow invagination at apical margin. Washboard with 10 stridulation ribs on each side.</p></tp:treatment-sec><tp:treatment-sec sec-type="Etymology"><title>Etymology.</title><p>‘vatovavy’, noun in apposition, referring to the type locality, located in the area of Vatovavy-Fitovinany (Fort Carnot).</p></tp:treatment-sec><tp:treatment-sec sec-type="Distribution"><title>Distribution.</title><p>Only known from the eastern lowland rainforest of Tsianovoha. Satellite images do not show much remaining natural vegetation in the area.</p></tp:treatment-sec><tp:treatment-sec><!--Section generated to contain objects referenced in tp:taxon-treatment.--><fig id="F5" position="float" orientation="portrait"><label>Figure 5.</label><caption><p>SEM, Endoterga of mid-body tergite. <bold>A</bold> <italic><tp:taxon-name>Sphaeromimus titanus</tp:taxon-name></italic> sp. n., holotype <bold>B</bold> <italic><tp:taxon-name>Sphaeromimus vatovavy</tp:taxon-name></italic> sp. n., holotype. Abbreviations: (1) = inner area with large spines and long setae; (2) = area with cuticular patterns; (3) = outer area with row(s) of marginal bristles and tergite margin.</p></caption><graphic xmlns:xlink="http://www.w3.org/1999/xlink" xlink:href="zookeys-414-067-g005.jpg" position="float" orientation="portrait" xlink:type="simple"/></fig></tp:treatment-sec></tp:taxon-treatment>
