# Supplementary material for: Integrative revision of the giant pill-millipede genus Sphaeromimus from Madagascar, with the description of seven new species (Diplopoda, Sphaerotheriida, Arthrosphaeridae)
Source: Zookeys. 2014 Jun 6;(414):67–107. doi: 10.3897/zookeys.414.7730 (PMC4086051; doi:10.3897/zookeys.414.7730)
Supplement: XML Treatment for Sphaeromimus lavasoa [file zookeys.414.7730-treatment7.xml]

<!DOCTYPE tp:taxon-treatment
  PUBLIC "-//TaxonX//DTD Taxonomic Treatment Publishing DTD v0 20100105//EN" "tax-treatment-NSO.dtd">
<tp:taxon-treatment xmlns:tp="http://www.plazi.org/taxpub"><tp:treatment-meta><mixed-citation publication-type="journal"><person-group><name><surname>Wesener</surname><given-names>Thomas</given-names></name><name><surname>Le</surname><given-names>Daniel Minh-Tu</given-names></name><name><surname>Loria</surname><given-names>Stephanie F.</given-names></name></person-group><article-title>Integrative revision of the giant pill-millipede genus <italic>Sphaeromimus</italic> from Madagascar, with the description of seven new species (Diplopoda, Sphaerotheriida, Arthrosphaeridae)</article-title><source>Zookeys</source><day>6</day><month>6</month><year>2014</year><volume>2014</volume><issue>414</issue><fpage>67</fpage><lpage>107</lpage><pub-id pub-id-type="doi">10.3897/zookeys.414.7730</pub-id></mixed-citation></tp:treatment-meta><tp:nomenclature><tp:taxon-name>
                        <tp:taxon-name-part taxon-name-part-type="genus">Sphaeromimus</tp:taxon-name-part>
                        <tp:taxon-name-part taxon-name-part-type="species">lavasoa</tp:taxon-name-part>
                        <object-id xmlns:xlink="http://www.w3.org/1999/xlink" content-type="zoobank" xlink:type="simple">http://zoobank.org/8B359EBE-03AC-4367-96E7-D47F483447FE</object-id>
                        <object-id xmlns:xlink="http://www.w3.org/1999/xlink" xlink:type="simple">http://species-id.net/wiki/Sphaeromimus_lavasoa</object-id>
                    </tp:taxon-name><tp:taxon-authority>Wesener</tp:taxon-authority><tp:taxon-status xmlns:xlink="http://www.w3.org/1999/xlink" xlink:type="simple">sp. n.</tp:taxon-status><xref ref-type="fig" rid="F1">Figs 1B</xref><xref ref-type="fig" rid="F10">, 10</xref><xref ref-type="fig" rid="F11">, 11</xref><xref ref-type="fig" rid="F12">, 12A</xref><tp:nomenclature-citation-list><tp:nomenclature-citation><tp:taxon-name>Sphaeromimus</tp:taxon-name><comment> ‘sp. n. III G-Lavasoa’: <xref ref-type="bibr" rid="B31">Wesener et al. 2010</xref>: 1185 (molecular phylogenetic analysis).</comment></tp:nomenclature-citation><!--PageBreak--></tp:nomenclature-citation-list></tp:nomenclature><tp:treatment-sec sec-type="Material examined"><title>Material examined.</title><p>Type material. <italic>Holotype</italic>. 1 ♂, ZFMK MYR2320, Madagascar, Province Toliara, Grande Lavasoa, <named-content xmlns:xlink="http://www.w3.org/1999/xlink" content-type="dwc:verbatimCoordinates" xlink:type="simple">25°5'10.23"S, 46°44'55.93"E</named-content>, 524 m, rainforest, coll. Wesener &amp; Schütte, 14.vi.2007.</p><p><bold>Paratypes.</bold> 2 ♀, ZFMK MYR2321, same data as holotype; 1 ♂, FMNH-INS 61141, same data as previous; 1 ♂, FMNH-INS 61134 (Antenna removed); 1 ♀, FMNH-INS 61142; 1 ♀, FMNH 61143; ~ 35 ♂, ♀, juv., FMNH-INS 56208, all same data as holotype; 1 ♀, FMNH-INS 56213, Petit Lavasoa, <named-content xmlns:xlink="http://www.w3.org/1999/xlink" content-type="dwc:verbatimCoordinates" xlink:type="simple">25°05.021'S, 046°46.110'E</named-content>, 668 m, rainforest, coll. Wesener &amp; Schütte, 21.v.2007.</p><!--PageBreak--><p><bold>Other material.</bold> ~ 50 ♂, ♀, juv., same data as holotype, sent as voucher specimens to the University of Antananarivo.</p></tp:treatment-sec><tp:treatment-sec sec-type="Diagnosis"><title>Diagnosis.</title><p>Small shiny-black <italic><tp:taxon-name>Sphaeromimus</tp:taxon-name></italic> with brown collum and head. Male harp with four stridulation ribs. Midbody legs with weakly-developed coxal process.</p></tp:treatment-sec><tp:treatment-sec sec-type="Description"><title>Description.</title><p>Measurements: male holotype: 21.7 long, 10.4 (2nd), 11.2 (8th - widest) wide, 5.6 (2nd), 6.8 (10th - highest) height. Largest female (with eggs): 23.1 mm long, 11.4 mm (2nd), 12.1 (8th - widest) wide, 6.35 (2nd), 8.55 mm (10th, highest) high.</p><p>Colouration of tergites black. Collum and head light brown (<xref ref-type="fig" rid="F1">Fig. 1B</xref>). Legs and antennae dark greenish-brown.</p><p>Head: Eyes with &gt;60 ocelli. Antennae very short, protruding as far as leg 6. All antennomeres densely pubescent (<xref ref-type="fig" rid="F10">Fig. 10A</xref>). Antennomere 6 towards disc with single row of sensilla basiconica (<xref ref-type="fig" rid="F10">Fig. 10A</xref>). Female with 22/24 (largest), male with 62/65 apical cones (<xref ref-type="fig" rid="F10">Fig. 10B</xref>). Mouthparts not dissected.</p><fig id="F10" position="float" orientation="portrait"><label>Figure 10.</label><caption><p><italic><tp:taxon-name>Sphaeromimus lavasoa</tp:taxon-name></italic> sp. n., male paraype, SEM, left antenna. <bold>A</bold> lateral view <bold>B</bold> detail of disc with apical cones.</p></caption><graphic xmlns:xlink="http://www.w3.org/1999/xlink" xlink:href="zookeys-414-067-g010.jpg" position="float" orientation="portrait" xlink:type="simple"/></fig><p>Collum glabrous except 3 or 4 short isolated setae on the surface and few at margin.</p><p>Thoracic shield smooth and glabrous, few setae in grooves. Tergites 3–12 smooth, paratergite tips of midbody tergites only weakly projecting posteriorly (<xref ref-type="fig" rid="F1">Fig. 1B</xref>).</p><p>Anal shield massive, well-rounded, lacking pubescent area.</p><!--PageBreak--><!--PageBreak--><p>Endotergum inner section with numerous short triangular spines and very few setae (<xref ref-type="fig" rid="F12">Fig. 12A</xref>). Between ridge and inner area two rows of weakly impressed, circular cuticular impressions. Externally two irregular, dense rows of marginal bristles (<xref ref-type="fig" rid="F12">Fig. 12A</xref>). Bristles short, ending well before tergite margin.</p><p>First stigma-carrying plate with a well-rounded apex.</p><!--PageBreak--><p>Leg 1 with 3 or 4, 2 with 5 or 6, 3 with 8 or 9 ventral spines. Leg pairs 4–21 with 11–13 ventral spines. Coxa process weakly developed (<xref ref-type="fig" rid="F11">Fig. 11A</xref>). Femur 2, tarsus 3.1 times longer than wide.</p><p>Male gonopore inconspicuous.</p><p>Anterior telopod (<xref ref-type="fig" rid="F11">Fig. 11B, C</xref>): Harp carrying four stridulation ribs (<xref ref-type="fig" rid="F11">Fig. 11B</xref>). Shape usual for the genus, telopoditomere 4 with one large triangular spine and 2 smaller ones (<xref ref-type="fig" rid="F11">Fig. 11C</xref>). Telopoditomere 3 with a spine juxtaposed to process of telopoditomere 2 (<xref ref-type="fig" rid="F11">Fig. 11C</xref>).</p><fig id="F11" position="float" orientation="portrait"><label>Figure 11.</label><caption><p><italic><tp:taxon-name>Sphaeromimus lavasoa</tp:taxon-name></italic> sp. n., <bold>A–E</bold> male holotype ♀, <bold>G</bold> female paratype. <bold>A</bold> left leg 9 <bold>B</bold> anterior telopod, anterior view <bold>C</bold> left anterior telopod, posterior view <bold>D</bold> left posterior telopod, anterior view <bold>E</bold> chela of left posterior telopod, posterior view ♀ coxa and prefemur 2 with vulvae <bold>G</bold> female subanal plate with washboard. Abbreviations: Cx = coxa; EP = external, lateral plate of vulva; IP = inner, mesal plate of vulva; O = operculum; Pre = prefemur; St = stigmatic plate. Scale bars = 1 mm.</p></caption><graphic xmlns:xlink="http://www.w3.org/1999/xlink" xlink:href="zookeys-414-067-g011.jpg" position="float" orientation="portrait" xlink:type="simple"/></fig><fig id="F12" position="float" orientation="portrait"><label>Figure 12.</label><caption><p>SEM, Endoterga of mid-body tergite. <bold>A</bold> <italic><tp:taxon-name>Sphaeromimus lavasoa</tp:taxon-name></italic> sp. n., paratype <bold>B</bold> <italic><tp:taxon-name>Sphaeromimus andohahela</tp:taxon-name></italic> sp. n., holotype from Isaka-Ivondro <bold>C</bold> specimen from Malio <bold>D</bold> specimen from Manantantely. Abbreviations: (1) = inner area with large spines and long setae; (2) = area with cuticular patterns; (3) = outer area with row(s) of marginal bristles and tergite margin.</p></caption><graphic xmlns:xlink="http://www.w3.org/1999/xlink" xlink:href="zookeys-414-067-g012.jpg" position="float" orientation="portrait" xlink:type="simple"/></fig><p>Posterior telopod (<xref ref-type="fig" rid="F11">Fig. 11D, E</xref>): Podomere 3 curved, 3 times longer than wide, slightly longer than immovable finger (<xref ref-type="fig" rid="F11">Fig. 11D</xref>). Hollowed-out inner margin with one lobe and four sclerotized spines, posterior aspect with <italic>ca.</italic> 29 small crenulated teeth. Immovable finger basally wide, apically tapering, 2.6 times longer than wide, strongly curved towards fixed finger. Podomere 1 and 2 with few setae on both sides (<xref ref-type="fig" rid="F11">Fig. 11D</xref>), podomere 3 glabrous (<xref ref-type="fig" rid="F11">Fig. 11E</xref>).</p><p>Female sexual characters: Second leg pair with well-developed coxal lobe.Vulva massive. Operculum well-rounded, protruding up to basal half of prefemur (<xref ref-type="fig" rid="F11">Fig. 11F</xref>). Subanal shield almost divided into two, with strong invagination at apical margin (<xref ref-type="fig" rid="F11">Fig. 11G</xref>). Washboard with three stridulation ribs on each side (<xref ref-type="fig" rid="F11">Fig. 11G</xref>).</p></tp:treatment-sec><tp:treatment-sec sec-type="Etymology"><title>Etymology.</title><p>‘Lavasoa’, noun in apposition, after the Lavasoa (also called Ambatotsirongorongo) mountain, to which this species is endemic.</p></tp:treatment-sec><tp:treatment-sec sec-type="Distribution"><title>Distribution.</title><p>Endemic to the Lavasoa Mountain, where it could be recorded from two of the three remaining fragments. The species was common in the largest fragment of Grande Lavasoa, but only a single female could be collected at Petit Lavasoa.</p></tp:treatment-sec><tp:treatment-sec><!--Section generated to contain objects referenced in tp:taxon-treatment.--><fig id="F1" position="float" orientation="portrait"><label>Figure 1.</label><caption><p>Photographs of living <italic><tp:taxon-name>Sphaeromimus</tp:taxon-name></italic>. <bold>A</bold> <italic><tp:taxon-name>Sphaeromimus musicus</tp:taxon-name></italic> (de Saussure &amp; Zehntner, 1897) from Tsimelahy, upper left to lower left: red colour morph, black colour morph, normal colour morph, the similar looking sympatric <italic><tp:taxon-name>Zoosphaerium blandum</tp:taxon-name></italic> (de Saussure &amp; Zehntner, 1902) <bold>B</bold> <italic><tp:taxon-name>Sphaeromimus lavasoa</tp:taxon-name></italic> sp. n. <bold>C</bold> <italic><tp:taxon-name>Sphaeromimus andrahomana</tp:taxon-name></italic> sp. n. cave specimen. Not to scale.</p></caption><graphic xmlns:xlink="http://www.w3.org/1999/xlink" xlink:href="zookeys-414-067-g001.jpg" position="float" orientation="portrait" xlink:type="simple"/></fig></tp:treatment-sec><ref-list><ref id="B31"><mixed-citation xmlns:xlink="http://www.w3.org/1999/xlink" xlink:type="simple"><person-group><name name-style="western"><surname>Wesener</surname><given-names>T</given-names></name><name name-style="western"><surname>Raupach</surname><given-names>MJ</given-names></name><name name-style="western"><surname>Sierwald</surname><given-names>P</given-names></name></person-group> (<year>2010</year>) <article-title>The origins of the Giant Pill-Millipedes from Madagascar (Diplopoda: Sphaerotheriida: Arthrosphaeridae).</article-title><source>Molecular Phylogenetics and Evolution</source><volume>57</volume>: <fpage>1184</fpage>–<lpage>1193</lpage>. doi: <ext-link ext-link-type="doi" xlink:href="10.1016/j.ympev.2010.08.023" xlink:type="simple">10.1016/j.ympev.2010.08.023</ext-link></mixed-citation></ref></ref-list></tp:taxon-treatment>
