# Supplementary material for: Integrative revision of the giant pill-millipede genus Sphaeromimus from Madagascar, with the description of seven new species (Diplopoda, Sphaerotheriida, Arthrosphaeridae)
Source: Zookeys. 2014 Jun 6;(414):67–107. doi: 10.3897/zookeys.414.7730 (PMC4086051; doi:10.3897/zookeys.414.7730)
Supplement: XML Treatment for Sphaeromimus andohahela [file zookeys.414.7730-treatment8.xml]

<!DOCTYPE tp:taxon-treatment
  PUBLIC "-//TaxonX//DTD Taxonomic Treatment Publishing DTD v0 20100105//EN" "tax-treatment-NSO.dtd">
<tp:taxon-treatment xmlns:tp="http://www.plazi.org/taxpub"><tp:treatment-meta><mixed-citation publication-type="journal"><person-group><name><surname>Wesener</surname><given-names>Thomas</given-names></name><name><surname>Le</surname><given-names>Daniel Minh-Tu</given-names></name><name><surname>Loria</surname><given-names>Stephanie F.</given-names></name></person-group><article-title>Integrative revision of the giant pill-millipede genus <italic>Sphaeromimus</italic> from Madagascar, with the description of seven new species (Diplopoda, Sphaerotheriida, Arthrosphaeridae)</article-title><source>Zookeys</source><day>6</day><month>6</month><year>2014</year><volume>2014</volume><issue>414</issue><fpage>67</fpage><lpage>107</lpage><pub-id pub-id-type="doi">10.3897/zookeys.414.7730</pub-id></mixed-citation></tp:treatment-meta><tp:nomenclature><tp:taxon-name>
                        <tp:taxon-name-part taxon-name-part-type="genus">Sphaeromimus</tp:taxon-name-part>
                        <tp:taxon-name-part taxon-name-part-type="species">andohahela</tp:taxon-name-part>
                        <object-id xmlns:xlink="http://www.w3.org/1999/xlink" content-type="zoobank" xlink:type="simple">http://zoobank.org/CE4D941A-88F1-4D02-B08D-D141F8BDC7E5</object-id>
                        <object-id xmlns:xlink="http://www.w3.org/1999/xlink" xlink:type="simple">http://species-id.net/wiki/Sphaeromimus_andohahela</object-id>
                    </tp:taxon-name><tp:taxon-authority>Wesener</tp:taxon-authority><tp:taxon-status xmlns:xlink="http://www.w3.org/1999/xlink" xlink:type="simple">sp. n.</tp:taxon-status><xref ref-type="fig" rid="F12">Figs 12B–D</xref><xref ref-type="fig" rid="F13">, 13</xref><xref ref-type="fig" rid="F14">, 14</xref><xref ref-type="fig" rid="F20">, 20</xref><tp:nomenclature-citation-list><tp:nomenclature-citation><tp:taxon-name>Sphaeromimus</tp:taxon-name><comment> ‘sp. n. I Manantantely’; <italic><tp:taxon-name>Sphaeromimus</tp:taxon-name></italic> ‘sp. n. II Malio’:-- <xref ref-type="bibr" rid="B31">Wesener et al. 2010</xref>: 1185 (molecular phylogenetic analysis)</comment></tp:nomenclature-citation></tp:nomenclature-citation-list></tp:nomenclature><tp:treatment-sec sec-type="Material examined"><title>Material examined.</title><p>Type material. <italic>Holotype</italic>. 1 ♂, ZFMK MYR2322, Madagascar, Province Toliara, PN Andohahela, Isaka-Ivondro Nord, <named-content xmlns:xlink="http://www.w3.org/1999/xlink" content-type="dwc:verbatimCoordinates" xlink:type="simple">24°46.302'S, 046°51.699'E</named-content>, 571 m, rainforest, coll. Wesener &amp; Schütte, 12.vi.2007.</p><p><bold>Paratypes.</bold> 1 ♀, FMNH-INS 61135; 1 imm., FMNH-INS 61136; 1 ♀, FMNH 61137; 2 ♀, 2 imm., FMNH-INS 56212, all same data as holotype.</p><p><bold>Other material.</bold> 6 ♂, ♀, Juv., FMNH-INS 56210, PN Andohahela, Malio, <named-content xmlns:xlink="http://www.w3.org/1999/xlink" content-type="dwc:verbatimCoordinates" xlink:type="simple">24°55.810'S, 046°46.343'E</named-content>, rainforest, coll. Wesener &amp; Schütte, 30.v.2007; 1 ♂, ZFMK MYR2323, same data as previous; 9 ♂, ♀, imm., FMNH-INS 56209, Madagascar, Vohimena Chain, PR Manantantely, <named-content xmlns:xlink="http://www.w3.org/1999/xlink" content-type="dwc:verbatimCoordinates" xlink:type="simple">24°59'17.14"S, 046°55'27.95"E</named-content>, rainforest, coll. Wesener &amp; Schütte, 06.vi.2007; 1 ♀, FMNH-INS 61140; 1 ♂, FMNH-INS <!--PageBreak-->61132; 1 ♀, FMNH-INS 61138; 1 ♂, FMNH-INS 61139; 1 ♂, 2F, ZFMK MYR 2324, all same data as previous.</p></tp:treatment-sec><tp:treatment-sec sec-type="Diagnosis"><title>Diagnosis.</title><p>Small matte-black pill millipede with a dark brown head and collum and light brown appendages. Male harp with three stridulation ribs.</p></tp:treatment-sec><tp:treatment-sec sec-type="Description"><title>Description.</title><p>Measurements: male holotype: 20.2 long, 9.2 (2nd), 9.8 (8th) wide, 4.9 (2nd), 6.1 (10th = highest) high. Largest female (with eggs): 21.1 mm long, 9.6 mm (2nd), 10.75 (8th = widest) wide, 5.7 (2nd), 7.5 mm (10th = highest) high.</p><p>Colouration of tergites black, matte not shiny. Collum and head dark brown (<xref ref-type="fig" rid="F20">Fig. 20</xref>). Depressions of paratergites as well as legs and antennae brownish.</p><p>Head: Eyes with &gt;60 ocelli. Antennae quite long, protruding as far as leg 8. Antennomeres 1–5 with few setae, 6 densely pubescent (<xref ref-type="fig" rid="F13">Fig. 13A</xref>). Antennomere 6 towards disc with single row of sensilla basiconica (<xref ref-type="fig" rid="F13">Fig. 13B</xref>). Female with 54/56 (13B), male with 74/78 apical cones (<xref ref-type="fig" rid="F13">Fig. 13C</xref>). Gnathochilarium typical for the genus (<xref ref-type="fig" rid="F13">Fig. 13D</xref>), rudimentary lateral palpi with a field of four sensory cones (<xref ref-type="fig" rid="F13">Fig. 13E</xref>). Mandible with the typical shape of the order, inner tooth 3-combed, with six long pectinate lamellae, condylus with a sharp and quite large groove at its apex (<xref ref-type="fig" rid="F13">Fig. 13F</xref>).</p><fig id="F13" position="float" orientation="portrait"><label>Figure 13.</label><caption><p><italic><tp:taxon-name>Sphaeromimus andohahela</tp:taxon-name></italic> sp. n., <bold>A, B, D–F</bold> female paratype <bold>C</bold> male paratype, SEM. <bold>A</bold> right female antenna, lateral view <bold>B</bold> female antennomere 6 with disc <bold>C</bold> male antennomere 6 with disc <bold>D</bold> gnathochilarium, right corner, inner surface <bold>E</bold> rudimentary right lateral palpus ♀ left mandible, mesal view. Abbreviations: C = condylus; cP = central pads; eT = external tooth; iP = inner palpus; iT = combed inner tooth; LP = rudimentary lateral palpus; mp = molar plate; pL = pectinate lamellae.</p></caption><graphic xmlns:xlink="http://www.w3.org/1999/xlink" xlink:href="zookeys-414-067-g013.jpg" position="float" orientation="portrait" xlink:type="simple"/></fig><p>Collum glabrous except few setae at its margin.</p><p>Thoracic shield smooth and glabrous, few setae in grooves. Tergites 3–12 smooth, but not glossy, paratergite tips of midbody tergites only weakly projecting posteriorly (<xref ref-type="fig" rid="F20">Fig. 20</xref>).</p><p>Anal shield massive, well-rounded, lacking pubescent area.</p><p>Endotergum inner section with numerous short triangular spines and very few setae (<xref ref-type="fig" rid="F12">Fig. 12B</xref>). Between ridge and inner area two rows of weakly impressed, circular cuticular impressions. Externally two irregular rows of marginal bristles (<xref ref-type="fig" rid="F12">Fig. 12B–D</xref>). Bristles short, barely protruding up to tergite margin.</p><p>First stigma-carrying plate with a well-rounded apex.</p><p>Leg 1 with 2 to 4, 2 with 5 or 6, 3 with 10 or 11 ventral spines. Leg pairs 4–21 with 12–14 ventral spines. Coxa process weakly developed (<xref ref-type="fig" rid="F14">Fig. 14A</xref>). Femur 2, tarsus 2.9 times longer than wide.</p><fig id="F14" position="float" orientation="portrait"><label>Figure 14.</label><caption><p><italic><tp:taxon-name>Sphaeromimus andohahela</tp:taxon-name></italic> sp. n., <bold>A–D</bold> male holotype <bold>E</bold> female paratype. <bold>A</bold> left leg 9 <bold>B</bold> anterior telopod, anterior view <bold>C</bold> right anterior telopod, posterior view <bold>D</bold> left posterior telopod, posterior view <bold>E</bold> coxa and prefemur 2 with vulvae. Abbreviations: Cx = coxa; Cx-pr = coxal process; EP = external, lateral plate of vulva; IP = inner, mesal plate of vulva; O = operculum; Pre = prefemur; syn = syncoxite. Scale bars = 1 mm.</p></caption><graphic xmlns:xlink="http://www.w3.org/1999/xlink" xlink:href="zookeys-414-067-g014.jpg" position="float" orientation="portrait" xlink:type="simple"/></fig><p>Male gonopore inconspicuous.</p><p>Anterior telopod (<xref ref-type="fig" rid="F14">Fig. 14B, C</xref>): Harp carrying three stridulation ribs (<xref ref-type="fig" rid="F14">Fig. 14B</xref>). Shape usual for the genus, telopoditomere 4 as long as 2 and 3 combined, with one large triangular spine and 4 smaller ones (<xref ref-type="fig" rid="F14">Fig. 14C</xref>). Telopoditomere 3 with a spine juxtaposed to process of telopoditomere 2 (<xref ref-type="fig" rid="F14">Fig. 14C</xref>).</p><p>Posterior telopod (<xref ref-type="fig" rid="F14">Fig. 14D</xref>): Podomere 3 curved, 3 times longer than wide, slightly longer than immovable finger (<xref ref-type="fig" rid="F14">Fig. 14D</xref>). Hollowed-out inner margin with one lobe and four sclerotized spines, posterior aspect with <italic>ca.</italic> 21 small crenulated teeth. Immovable finger basally wide, apically tapering, 3.1 times longer than wide, strongly curved towards fixed finger. Podomere 1 and 2 with few setae on both sides (<xref ref-type="fig" rid="F14">Fig. 14D</xref>), podomere 3 with a few setae at its margins.</p><p>Female sexual characters: Second leg pair with well-developed coxal lobe. Vulva massive. Operculum well-rounded, protruding above basal half of prefemur (<xref ref-type="fig" rid="F14">Fig. 14E</xref>). Subanal shield almost divided into two, with strong invagination at apical margin. Washboard with three stridulation ribs on each side.</p><!--PageBreak--><p>Intraspecific variation: The endotergum differs slightly in the development of the cuticular impressions between the specimens from Isaka-Ivondro (<xref ref-type="fig" rid="F12">Fig. 12B</xref>), Malio (<xref ref-type="fig" rid="F12">Fig. 12C</xref>) and Manantantely (<xref ref-type="fig" rid="F12">Fig. 12D</xref>). The specimens from the three localities also differ slightly in their colour pattern: In specimens from Manantantely and Isaka-Ivondro, the head and collum are dark brown, while those from Malio have a brown thoracic shield too.</p><p>Genetic distances in the COI gene between the three populations are 2.9–4%, while even the two individuals from Malio show a variation at the population level of 3.6%. Future studies involving more localities and specimens should investigate whether or not gene flow occurs between the different populations of <italic><tp:taxon-name>Sphaeromimus andohahela</tp:taxon-name></italic>.</p><!--PageBreak--><!--PageBreak--></tp:treatment-sec><tp:treatment-sec sec-type="Etymology"><title>Etymology.</title><p>‘andohahela’, noun in apposition, after the type locality, the rainforests of the national park Andohahela.</p></tp:treatment-sec><tp:treatment-sec sec-type="Distribution"><title>Distribution.</title><p>Widespread in the lowland and montane rainforests of the northern Anosy and Vohimena mountain chains.</p></tp:treatment-sec><tp:treatment-sec><!--Section generated to contain objects referenced in tp:taxon-treatment.--><fig id="F12" position="float" orientation="portrait"><label>Figure 12.</label><caption><p>SEM, Endoterga of mid-body tergite. <bold>A</bold> <italic><tp:taxon-name>Sphaeromimus lavasoa</tp:taxon-name></italic> sp. n., paratype <bold>B</bold> <italic><tp:taxon-name>Sphaeromimus andohahela</tp:taxon-name></italic> sp. n., holotype from Isaka-Ivondro <bold>C</bold> specimen from Malio <bold>D</bold> specimen from Manantantely. Abbreviations: (1) = inner area with large spines and long setae; (2) = area with cuticular patterns; (3) = outer area with row(s) of marginal bristles and tergite margin.</p></caption><graphic xmlns:xlink="http://www.w3.org/1999/xlink" xlink:href="zookeys-414-067-g012.jpg" position="float" orientation="portrait" xlink:type="simple"/></fig><fig id="F20" position="float" orientation="portrait"><label>Figure 20.</label><caption><p>Maximum likelihood tree obtained from the COI dataset after 1000 bootstrap replicates under the GTR+I+G model. Habitus photograph shows <italic><tp:taxon-name>Sphaeromimus andohahela</tp:taxon-name></italic> from Manantantely. Colours used to separate species. Green colours = mid-elevation rainforest; Blue &amp; Red colours, littoral and lowland rainforests; Yellow colours = southern spiny forest. See table 1 for more details about sequenced specimens.</p></caption><graphic xmlns:xlink="http://www.w3.org/1999/xlink" xlink:href="zookeys-414-067-g020.jpg" position="float" orientation="portrait" xlink:type="simple"/></fig></tp:treatment-sec><ref-list><ref id="B31"><mixed-citation xmlns:xlink="http://www.w3.org/1999/xlink" xlink:type="simple"><person-group><name name-style="western"><surname>Wesener</surname><given-names>T</given-names></name><name name-style="western"><surname>Raupach</surname><given-names>MJ</given-names></name><name name-style="western"><surname>Sierwald</surname><given-names>P</given-names></name></person-group> (<year>2010</year>) <article-title>The origins of the Giant Pill-Millipedes from Madagascar (Diplopoda: Sphaerotheriida: Arthrosphaeridae).</article-title><source>Molecular Phylogenetics and Evolution</source><volume>57</volume>: <fpage>1184</fpage>–<lpage>1193</lpage>. doi: <ext-link ext-link-type="doi" xlink:href="10.1016/j.ympev.2010.08.023" xlink:type="simple">10.1016/j.ympev.2010.08.023</ext-link></mixed-citation></ref></ref-list></tp:taxon-treatment>
