# Supplementary material for: Integrative revision of the giant pill-millipede genus Sphaeromimus from Madagascar, with the description of seven new species (Diplopoda, Sphaerotheriida, Arthrosphaeridae)
Source: Zookeys. 2014 Jun 6;(414):67–107. doi: 10.3897/zookeys.414.7730 (PMC4086051; doi:10.3897/zookeys.414.7730)
Supplement: XML Treatment for Sphaeromimus ivohibe [file zookeys.414.7730-treatment9.xml]

<!DOCTYPE tp:taxon-treatment
  PUBLIC "-//TaxonX//DTD Taxonomic Treatment Publishing DTD v0 20100105//EN" "tax-treatment-NSO.dtd">
<tp:taxon-treatment xmlns:tp="http://www.plazi.org/taxpub"><tp:treatment-meta><mixed-citation publication-type="journal"><person-group><name><surname>Wesener</surname><given-names>Thomas</given-names></name><name><surname>Le</surname><given-names>Daniel Minh-Tu</given-names></name><name><surname>Loria</surname><given-names>Stephanie F.</given-names></name></person-group><article-title>Integrative revision of the giant pill-millipede genus <italic>Sphaeromimus</italic> from Madagascar, with the description of seven new species (Diplopoda, Sphaerotheriida, Arthrosphaeridae)</article-title><source>Zookeys</source><day>6</day><month>6</month><year>2014</year><volume>2014</volume><issue>414</issue><fpage>67</fpage><lpage>107</lpage><pub-id pub-id-type="doi">10.3897/zookeys.414.7730</pub-id></mixed-citation></tp:treatment-meta><tp:nomenclature><tp:taxon-name>
                        <tp:taxon-name-part taxon-name-part-type="genus">Sphaeromimus</tp:taxon-name-part>
                        <tp:taxon-name-part taxon-name-part-type="species">ivohibe</tp:taxon-name-part>
                        <object-id xmlns:xlink="http://www.w3.org/1999/xlink" content-type="zoobank" xlink:type="simple">http://zoobank.org/E8220C56-2B68-414F-8949-27E207D3B0C2</object-id>
                        <object-id xmlns:xlink="http://www.w3.org/1999/xlink" xlink:type="simple">http://species-id.net/wiki/Sphaeromimus_ivohibe</object-id>
                    </tp:taxon-name><tp:taxon-authority>Wesener</tp:taxon-authority><tp:taxon-status xmlns:xlink="http://www.w3.org/1999/xlink" xlink:type="simple">sp. n.</tp:taxon-status><xref ref-type="fig" rid="F15">Figs 15</xref><xref ref-type="fig" rid="F16">, 16A</xref></tp:nomenclature><tp:treatment-sec sec-type="Material examined"><title>Material examined.</title><p>Type material. <italic>Holotype</italic>. 1 ♂, FMNH-INS 8184, Madagascar, Province Fianarantsoa, extreme northern limit of Réserve Speciale de Ivohibe, along Hefitany Riv., ca. 7.5 km ENE Ivohibe, <named-content xmlns:xlink="http://www.w3.org/1999/xlink" content-type="dwc:verbatimCoordinates" xlink:type="simple">22.4700°S, 46.9600°E</named-content>, 1200 m, coll. S. M. Goodman, 03.–09.ix.1997.</p></tp:treatment-sec><tp:treatment-sec sec-type="Diagnosis"><title>Diagnosis.</title><p>Small shining black pill millipede with orange-reddish appendages. Of all currently known <italic><tp:taxon-name>Sphaeromimus</tp:taxon-name></italic> with highest number of stridulation ribs, 6, on male harp. Posterior telopods unique, with two large membranous lobes.</p></tp:treatment-sec><tp:treatment-sec sec-type="Description"><title>Description.</title><p>Measurements: male holotype: 20.6 long, 8.6 (2nd), 9.05 (8th = widest) wide, 5.2 (2nd), 6.1 (8th = highest) height.</p><p>Colouration of tergites shining black. Paratergite impressions and groove of thoracic shield dark greenish. Legs, antennae and pleurites orange-red, eyes green.</p><p>Head: Eyes with &gt;60 ocelli. Antennae very short, protruding to coxa 5. Antennomeres 1–4 with few longer setae, 5 and 6 densely pubescent. Antennomere 6 towards disc with single row of sensilla basiconica. Male with 34/35 apical cones. Mouthparts not dissected.</p><p>Collum glabrous except few setae at margins.</p><p>Thoracic shield smooth and glabrous, few setae in grooves. Grooves deep. Tergites 3–12 smooth, except for paratergite depressions. Paratergite tips of midbody tergites weakly projecting posteriorly.</p><p>Anal shield well-rounded, lacking pubescent area.</p><p>Endotergum inner section with numerous short triangular spines and long setae (<xref ref-type="fig" rid="F16">Fig. 16A</xref>). Between ridge and inner area two rows of weakly impressed, circular cuticular impressions. Externally single, sparse row of marginal bristles (<xref ref-type="fig" rid="F16">Fig. 16A</xref>). Bristles short, not protruding up to tergite margin.</p><p>First stigma-carrying plate with a well-rounded projecting apex (<xref ref-type="fig" rid="F15">Fig. 15A</xref>).</p><p>Leg 1 with 2, 2 with 3, 3 with 8 ventral spines. Leg pairs 4–21 with 12 ventral spines. Coxa process visible, but not as well developed as those of anterior legs (<xref ref-type="fig" rid="F15">Fig. 15B</xref>). Femur 1.6, tarsus 2.9 times longer than wide (<xref ref-type="fig" rid="F15">Fig. 15B</xref>).</p><fig id="F15" position="float" orientation="portrait"><label>Figure 15.</label><caption><p><italic><tp:taxon-name>Sphaeromimus ivohibe</tp:taxon-name></italic> sp. n., holotype. <bold>A</bold> coxae and prefemora 1 with stigmatic plates <bold>B</bold> left leg 9 <bold>C</bold> coxae and prefemora 2 with gonopore and stigmatic plate <bold>D</bold> right anterior telopod, anterior view <bold>E</bold> right anterior telopod, posterior view ♀ right anterior telopod, lateral view <bold>G</bold> left posterior telopod, anterior view <bold>H</bold> left posterior telopod, posterior view. Abbreviations: Cx = coxa; Pre = prefemur; St = stigmatic plate. Scale bars = 1 mm.</p></caption><graphic xmlns:xlink="http://www.w3.org/1999/xlink" xlink:href="zookeys-414-067-g015.jpg" position="float" orientation="portrait" xlink:type="simple"/></fig><fig id="F16" position="float" orientation="portrait"><label>Figure 16.</label><caption><p>SEM, Endoterga of mid-body tergite. <bold>A</bold> <italic><tp:taxon-name>Sphaeromimus ivohibe</tp:taxon-name></italic> sp. n., paratype <bold>B</bold> <italic><tp:taxon-name>Sphaeromimus saintelucei</tp:taxon-name></italic> sp. n., holotype from Isaka-Ivondro <bold>C</bold> <italic><tp:taxon-name>Sphaeromimus andrahomana</tp:taxon-name></italic> sp. n., holotype <bold>D</bold> <italic><tp:taxon-name>Sphaeromimus andrahomana</tp:taxon-name></italic> cave specimen. Abbreviations: (1) = inner area with large spines and long setae; (2) = area with cuticular patterns; (3) = outer area with row(s) of marginal bristles and tergite margin.</p></caption><graphic xmlns:xlink="http://www.w3.org/1999/xlink" xlink:href="zookeys-414-067-g016.jpg" position="float" orientation="portrait" xlink:type="simple"/></fig><p>Male gonopore typical for the genus (<xref ref-type="fig" rid="F15">Fig. 15C</xref>).</p><p>Anterior telopod (<xref ref-type="fig" rid="F15">Fig. 15D–F</xref>): Harp carrying six stridulation ribs (<xref ref-type="fig" rid="F15">Fig. 15D</xref>). Shape usual for the genus, telopoditomere 4 longer than 2 and 3 combined, with one <!--PageBreak--><!--PageBreak-->large triangular spine and 2 or 3 smaller ones (<xref ref-type="fig" rid="F15">Fig. 15E, F</xref>), laterally with a field of sensory hair (<xref ref-type="fig" rid="F15">Fig. 15E</xref>). Podomere 3 with several small spines juxtaposed to process of telopoditomere 2.</p><p>Posterior telopod (<xref ref-type="fig" rid="F15">Fig. 15G, H</xref>): Podomere 3 straight, 4.4 times longer than wide, slightly longer than immovable finger (<xref ref-type="fig" rid="F15">Fig. 15G</xref>). Hollowed-out inner margin with <!--PageBreak-->two lobes and four sclerotized spines, posterior aspect with <italic>ca.</italic> 36 small crenulated teeth (<xref ref-type="fig" rid="F15">Fig. 15H</xref>). Immovable finger apically only weakly tapering, only its apex curved towards podomere 3. Podomere 1–3 glabrous except for a few marginal hair with few setae (<xref ref-type="fig" rid="F15">Fig. 15G, H</xref>).</p><p>Female unknown.</p></tp:treatment-sec><tp:treatment-sec sec-type="Etymology"><title>Etymology.</title><p>‘ivohibe’, noun in apposition, after the type locality, the national park Ivohibe.</p></tp:treatment-sec><tp:treatment-sec sec-type="Distribution"><title>Distribution.</title><p>Only known from the type locality.</p></tp:treatment-sec></tp:taxon-treatment>
