# Supplementary material for: Integrative revision of the giant pill-millipede genus Sphaeromimus from Madagascar, with the description of seven new species (Diplopoda, Sphaerotheriida, Arthrosphaeridae)
Source: Zookeys. 2014 Jun 6;(414):67–107. doi: 10.3897/zookeys.414.7730 (PMC4086051; doi:10.3897/zookeys.414.7730)
Supplement: XML Treatment for Sphaeromimus saintelucei [file zookeys.414.7730-treatment10.xml]

<!DOCTYPE tp:taxon-treatment
  PUBLIC "-//TaxonX//DTD Taxonomic Treatment Publishing DTD v0 20100105//EN" "tax-treatment-NSO.dtd">
<tp:taxon-treatment xmlns:tp="http://www.plazi.org/taxpub"><tp:treatment-meta><mixed-citation publication-type="journal"><person-group><name><surname>Wesener</surname><given-names>Thomas</given-names></name><name><surname>Le</surname><given-names>Daniel Minh-Tu</given-names></name><name><surname>Loria</surname><given-names>Stephanie F.</given-names></name></person-group><article-title>Integrative revision of the giant pill-millipede genus <italic>Sphaeromimus</italic> from Madagascar, with the description of seven new species (Diplopoda, Sphaerotheriida, Arthrosphaeridae)</article-title><source>Zookeys</source><day>6</day><month>6</month><year>2014</year><volume>2014</volume><issue>414</issue><fpage>67</fpage><lpage>107</lpage><pub-id pub-id-type="doi">10.3897/zookeys.414.7730</pub-id></mixed-citation></tp:treatment-meta><tp:nomenclature><tp:taxon-name>
                        <tp:taxon-name-part taxon-name-part-type="genus">Sphaeromimus</tp:taxon-name-part>
                        <tp:taxon-name-part taxon-name-part-type="species">saintelucei</tp:taxon-name-part>
                        <object-id xmlns:xlink="http://www.w3.org/1999/xlink" content-type="zoobank" xlink:type="simple">http://zoobank.org/EE026627-2CE4-4492-8141-9A841E794635</object-id>
                        <object-id xmlns:xlink="http://www.w3.org/1999/xlink" xlink:type="simple">http://species-id.net/wiki/Sphaeromimus_saintelucei</object-id>
                    </tp:taxon-name><tp:taxon-authority>Wesener</tp:taxon-authority><tp:taxon-status xmlns:xlink="http://www.w3.org/1999/xlink" xlink:type="simple">sp. n.</tp:taxon-status><xref ref-type="fig" rid="F16">Figs 16B</xref><xref ref-type="fig" rid="F17">, 17</xref></tp:nomenclature><tp:treatment-sec sec-type="Material examined"><title>Material examined.</title><p>Type material. <italic>Holotype</italic>: 1 ♂, ZFMK MYR889, Madagascar, Province Toliara, Sainte Luce, fragment S8, <named-content xmlns:xlink="http://www.w3.org/1999/xlink" content-type="dwc:verbatimCoordinates" xlink:type="simple">24°46.520'S, 047°09.074'E</named-content>, 28 m, littoral forest on basaltic soil, coll. Wesener &amp; Schütte, 29.v.2007.</p><p><bold>Paratypes.</bold> 1 ♂, FMNH-INS 61089, same data as holotype; 1 ?, FMNH-INS 61088, same data as holotype.</p></tp:treatment-sec><tp:treatment-sec sec-type="Diagnosis"><title>Diagnosis.</title><p><italic><tp:taxon-name>Sphaeromimus saintelucei</tp:taxon-name></italic> sp. n. shares its small size (&lt;20 mm), total absence of a coxal lobe at midbody legs in combination with slender posterior telopods of which the apex of the immovable finger is strongly curved only with <italic><tp:taxon-name>Sphaeromimus inexpectatus</tp:taxon-name></italic> Wesener &amp; Sierwald, 2005. <italic><tp:taxon-name>Sphaeromimus saintelucei</tp:taxon-name></italic> differs from the latter in the dull brown colour (shiny pink in <italic><tp:taxon-name>Sphaeromimus inexpectatus</tp:taxon-name></italic>), and the anterior telopods. Both species differ genetically at 4–4.8% of their COI gene.</p></tp:treatment-sec><tp:treatment-sec sec-type="Description"><title>Description.</title><p>Measurements: male holotype: 15.8 long, 6.6 (2nd) wide, 4.1 (2nd) high.</p><p>Colouration of tergites dull brown. Paratergite impressions and groove of thoracic shield slightly lighter. Legs, antennae and pleurites orange-red, eyes green.</p><p>Head: Eyes with &gt;45 ocelli. Antennae short, protruding to coxa 4. Antennomeres 1–5 with few longer setae, 6 densely pubescent. Antennomere 6 huge, large than 3 basal antennomere combined, towards disc with single row of sensilla basiconica. Male with 49/48 apical cones. Mouthparts not dissected.</p><p>Collum glabrous except few setae at margins.</p><p>Thoracic shield smooth and glabrous, few setae in grooves. Grooves deep. Tergites 3–12 smooth, except for paratergite depressions. Paratergite tips of midbody tergites weakly projecting posteriorly.</p><p>Anal shield well-rounded, lacking pubescent area.</p><p>Endotergum inner section with few short triangular spines and long setae (<xref ref-type="fig" rid="F16">Fig. 16B</xref>). Between ridge and inner area two rows of weakly impressed, circular cuticular impressions. Externally single, extremely sparse row of marginal bristles (<xref ref-type="fig" rid="F16">Fig. 16B</xref>). Bristles short, not protruding up to tergite margin.</p><!--PageBreak--><!--PageBreak--><p>First stigma-carrying plate with a well-rounded not-projecting apex.</p><p>Leg 1 with 2, 2 with 2, 3 with 4 or 5 ventral spines. Leg-pairs 4–21 with 7–10 ventral spines. Coxa process invisible (<xref ref-type="fig" rid="F17">Fig. 17A</xref>), only weakly developed at anterior legs. Femur 2, tarsus 3.2 times longer than wide (<xref ref-type="fig" rid="F17">Fig. 17A</xref>).</p><fig id="F17" position="float" orientation="portrait"><label>Figure 17.</label><caption><p><italic><tp:taxon-name>Sphaeromimus saintelucei</tp:taxon-name></italic> sp. n., holotype. <bold>A</bold> left leg 9 <bold>B</bold> right anterior telopod, anterior view <bold>C</bold> left anterior telopod, posterior view <bold>D</bold> right anterior telopod, lateral view <bold>E</bold> left posterior telopod, anterior view ♀ left posterior telopod, posterior view. Abbreviations: syn = syncoxite. Scale bars = 1 mm.</p></caption><graphic xmlns:xlink="http://www.w3.org/1999/xlink" xlink:href="zookeys-414-067-g017.jpg" position="float" orientation="portrait" xlink:type="simple"/></fig><p>Male gonopore typical for the genus.</p><p>Anterior telopod (<xref ref-type="fig" rid="F17">Fig. 17B–D</xref>): Harp carrying three stridulation ribs (<xref ref-type="fig" rid="F17">Fig. 17B</xref>). Shape usual for the genus, telopoditomere 4 as long as 2 and 3 combined, with one large triangular spine and 2 or 3 smaller ones (<xref ref-type="fig" rid="F15">Fig. 15C, D</xref>). Podomere 3 with one large spine juxtaposed to process of telopoditomere 2 (<xref ref-type="fig" rid="F17">Fig. 17D</xref>).</p><p>Posterior telopod (<xref ref-type="fig" rid="F17">Fig. 17E, F</xref>): Podomere 3 weakly curved, 4.1 times longer than wide, longer than immovable finger (<xref ref-type="fig" rid="F17">Fig. 17E</xref>). Hollowed-out inner margin with single lobe and four sclerotized spines, posterior aspect with <italic>ca.</italic> 24 small crenulated teeth (<xref ref-type="fig" rid="F17">Fig. 17F</xref>). Immovable finger apically strongly tapering, its apex strongly curved and overlapping podomere 3. Immovable finger with single spine at its base (<xref ref-type="fig" rid="F17">Fig. 17E</xref>). Podomere 1 and 3 glabrous except for a few marginal hair with few setae, podomere 2 on posterior side glabrous (<xref ref-type="fig" rid="F17">Fig. 17F</xref>), on anterior side with several hairs (<xref ref-type="fig" rid="F17">Fig. 17E</xref>).</p><p>Female unknown.</p></tp:treatment-sec><tp:treatment-sec sec-type="Etymology"><title>Etymology.</title><p>‘saintelucei’, adjective, after the type locality, and only area of occurrence, the littoral rainforest of Sainte Luce.</p></tp:treatment-sec><tp:treatment-sec sec-type="Distribution"><title>Distribution.</title><p>Only known from the only remaining southern lowland forest on basaltic soil, the tiny fragment S8 of Sainte Luce. In the nearby fragments on sandy soil, <italic><tp:taxon-name>Sphaeromimus splendidus</tp:taxon-name></italic> occurs.</p></tp:treatment-sec><tp:treatment-sec><!--Section generated to contain objects referenced in tp:taxon-treatment.--><fig id="F16" position="float" orientation="portrait"><label>Figure 16.</label><caption><p>SEM, Endoterga of mid-body tergite. <bold>A</bold> <italic><tp:taxon-name>Sphaeromimus ivohibe</tp:taxon-name></italic> sp. n., paratype <bold>B</bold> <italic><tp:taxon-name>Sphaeromimus saintelucei</tp:taxon-name></italic> sp. n., holotype from Isaka-Ivondro <bold>C</bold> <italic><tp:taxon-name>Sphaeromimus andrahomana</tp:taxon-name></italic> sp. n., holotype <bold>D</bold> <italic><tp:taxon-name>Sphaeromimus andrahomana</tp:taxon-name></italic> cave specimen. Abbreviations: (1) = inner area with large spines and long setae; (2) = area with cuticular patterns; (3) = outer area with row(s) of marginal bristles and tergite margin.</p></caption><graphic xmlns:xlink="http://www.w3.org/1999/xlink" xlink:href="zookeys-414-067-g016.jpg" position="float" orientation="portrait" xlink:type="simple"/></fig><fig id="F15" position="float" orientation="portrait"><label>Figure 15.</label><caption><p><italic><tp:taxon-name>Sphaeromimus ivohibe</tp:taxon-name></italic> sp. n., holotype. <bold>A</bold> coxae and prefemora 1 with stigmatic plates <bold>B</bold> left leg 9 <bold>C</bold> coxae and prefemora 2 with gonopore and stigmatic plate <bold>D</bold> right anterior telopod, anterior view <bold>E</bold> right anterior telopod, posterior view ♀ right anterior telopod, lateral view <bold>G</bold> left posterior telopod, anterior view <bold>H</bold> left posterior telopod, posterior view. Abbreviations: Cx = coxa; Pre = prefemur; St = stigmatic plate. Scale bars = 1 mm.</p></caption><graphic xmlns:xlink="http://www.w3.org/1999/xlink" xlink:href="zookeys-414-067-g015.jpg" position="float" orientation="portrait" xlink:type="simple"/></fig></tp:treatment-sec></tp:taxon-treatment>
