# Supplementary material for: Integrative revision of the giant pill-millipede genus Sphaeromimus from Madagascar, with the description of seven new species (Diplopoda, Sphaerotheriida, Arthrosphaeridae)
Source: Zookeys. 2014 Jun 6;(414):67–107. doi: 10.3897/zookeys.414.7730 (PMC4086051; doi:10.3897/zookeys.414.7730)
Supplement: XML Treatment for Sphaeromimus andrahomana [file zookeys.414.7730-treatment11.xml]

<!DOCTYPE tp:taxon-treatment
  PUBLIC "-//TaxonX//DTD Taxonomic Treatment Publishing DTD v0 20100105//EN" "tax-treatment-NSO.dtd">
<tp:taxon-treatment xmlns:tp="http://www.plazi.org/taxpub"><tp:treatment-meta><mixed-citation publication-type="journal"><person-group><name><surname>Wesener</surname><given-names>Thomas</given-names></name><name><surname>Le</surname><given-names>Daniel Minh-Tu</given-names></name><name><surname>Loria</surname><given-names>Stephanie F.</given-names></name></person-group><article-title>Integrative revision of the giant pill-millipede genus <italic>Sphaeromimus</italic> from Madagascar, with the description of seven new species (Diplopoda, Sphaerotheriida, Arthrosphaeridae)</article-title><source>Zookeys</source><day>6</day><month>6</month><year>2014</year><volume>2014</volume><issue>414</issue><fpage>67</fpage><lpage>107</lpage><pub-id pub-id-type="doi">10.3897/zookeys.414.7730</pub-id></mixed-citation></tp:treatment-meta><tp:nomenclature><tp:taxon-name>
                        <tp:taxon-name-part taxon-name-part-type="genus">Sphaeromimus</tp:taxon-name-part>
                        <tp:taxon-name-part taxon-name-part-type="species">andrahomana</tp:taxon-name-part>
                        <object-id xmlns:xlink="http://www.w3.org/1999/xlink" content-type="zoobank" xlink:type="simple">http://zoobank.org/DD6E47B7-56DB-44FB-8870-9380460B13F6</object-id>
                        <object-id xmlns:xlink="http://www.w3.org/1999/xlink" xlink:type="simple">http://species-id.net/wiki/Sphaeromimus_andrahomana</object-id>
                    </tp:taxon-name><tp:taxon-authority>Wesener</tp:taxon-authority><tp:taxon-status xmlns:xlink="http://www.w3.org/1999/xlink" xlink:type="simple">sp. n.</tp:taxon-status><xref ref-type="fig" rid="F1">Figs 1C</xref><xref ref-type="fig" rid="F16">, 16C, D</xref><xref ref-type="fig" rid="F18">, 18</xref><tp:nomenclature-citation-list><tp:nomenclature-citation><tp:taxon-name>Sphaeromimus</tp:taxon-name><comment> ‘sp. n. V Grotte’: <xref ref-type="bibr" rid="B31">Wesener et al. 2010</xref>: 1185 (molecular phylogenetic analysis)</comment></tp:nomenclature-citation></tp:nomenclature-citation-list></tp:nomenclature><tp:treatment-sec sec-type="Material examined"><title>Material examined.</title><p>Type material. <italic>Holotype</italic>. 1 ♂, FMNH-INS 562214, N of village of N of Ankapaky, close to the Grotte d’Andrahomana, <named-content xmlns:xlink="http://www.w3.org/1999/xlink" content-type="dwc:verbatimCoordinates" xlink:type="simple">25°11'18.87"S, 46°38'45.14”E</named-content>, 70 m, dry forest plateau with deep ravines, coll. Wesener &amp; Schütte, 20.v.2007</p><p><bold>Other material examined.</bold> 1 ♂, FMNH-INS 56211, Grotte Andrahomana, <named-content xmlns:xlink="http://www.w3.org/1999/xlink" content-type="dwc:verbatimCoordinates" xlink:type="simple">24°51.006'S, 046°55.907'E</named-content>, inside humid cave, coll. Wesener &amp; Schütte, 20.v.2007.</p></tp:treatment-sec><tp:treatment-sec sec-type="Diagnosis"><title>Diagnosis.</title><p>Small matte-black pill millipede with a dark brown head and collum. Similar to <italic><tp:taxon-name>Sphaeromimus andohahela</tp:taxon-name></italic> but differs from the latter in weakly developed cuticular patterns and presence of numerous small pits on movable finger of posterior telopod. Genetical distance of the COI gene between both species is 10–11.4%.</p></tp:treatment-sec><tp:treatment-sec sec-type="Description"><title>Description.</title><p>Measurements (holotype): 21.1 mm long, 9.8 mm (2nd), 10.7 mm (8th - widest) wide, 5.5 (2nd), 7.0 mm (10th, highest) height.</p><!--PageBreak--><p>Colouration of tergites black, collum and head brown. Paratergite impressions light brown to olive-greenish, legs and antennae olive green (faded to white in ethanol), pleurites light brown, eyes green.</p><!--PageBreak--><p>Head: Eyes with &gt;55 ocelli. Antennae short, posteriorly protruding to coxa 5. Antennomeres 1–5 with few longer setae, 6 densely pubescent. Antennomere 6 towards disc with single row of sensilla basiconica. Male with 58/61 apical cones. Mouthparts not dissected.</p><p>Collum glabrous except few setae at margins.</p><p>Thoracic shield smooth and glabrous, few setae in grooves. Grooves deep. Tergites 3–12 smooth, except for paratergite depressions. Paratergite tips of midbody tergites weakly projecting posteriorly.</p><p>Anal shield well-rounded, lacking pubescent area.</p><p>Endotergum inner section with few short triangular spines and long setae (<xref ref-type="fig" rid="F16">Fig. 16C</xref>). Between ridge and inner area two rows of weakly impressed, circular cuticular impressions. Externally two dense rows of marginal bristles (<xref ref-type="fig" rid="F16">Fig. 16C</xref>). Bristles long, protruding above tergite margin.</p><p>First stigma-carrying plate with a well-rounded not-projecting apex.</p><p>Leg 1 with 2 or 3, 2 with 5 or 6, 3 with 10 or 11 ventral spines. Leg pairs 4–21 with 12–14 ventral spines. Coxa process well developed (<xref ref-type="fig" rid="F18">Fig. 18A</xref>), only weakly developed at anterior legs. Femur 1.6, tarsus 3.0 times longer than wide (<xref ref-type="fig" rid="F18">Fig. 18A</xref>).</p><fig id="F18" position="float" orientation="portrait"><label>Figure 18.</label><caption><p><italic><tp:taxon-name>Sphaeromimus andrahomana</tp:taxon-name></italic> sp. n.. <bold>A</bold> left leg 9, holotype <bold>B</bold> left leg 9, cave specimen <bold>C</bold> anterior telopod, anterior view <bold>D</bold> right anterior telopod, posterior view <bold>E</bold> left posterior telopod, anterior view ♀ left posterior telopod, posterior view. Scale bars = 1 mm.</p></caption><graphic xmlns:xlink="http://www.w3.org/1999/xlink" xlink:href="zookeys-414-067-g018.jpg" position="float" orientation="portrait" xlink:type="simple"/></fig><p>Male gonopore typical for the genus.</p><p>Anterior telopod (<xref ref-type="fig" rid="F18">Fig. 18C, D</xref>): Harp carrying three stridulation ribs (<xref ref-type="fig" rid="F18">Fig. 18C</xref>). Shape usual for the genus, telopoditomere 4 as long as 2 and 3 combined, with one large triangular spine and 2 or 3 smaller ones (<xref ref-type="fig" rid="F18">Fig. 18C, D</xref>). Podomere 3 with three small spines juxtaposed to process of telopoditomere 2 (<xref ref-type="fig" rid="F18">Fig. 18D</xref>).</p><p>Posterior telopod (<xref ref-type="fig" rid="F18">Fig. 18E, F</xref>): Podomere 3 weakly curved, 3 times longer than wide, longer than immovable finger (<xref ref-type="fig" rid="F18">Fig. 18E</xref>). Both sides with conspicuous pits (<xref ref-type="fig" rid="F18">Fig. 18E, F</xref>). Hollowed-out inner margin with single lobe and five sclerotized spines, posterior aspect with <italic>ca.</italic> 24 small crenulated teeth (<xref ref-type="fig" rid="F18">Fig. 18F</xref>). Immovable finger apically strongly tapering, its apex strongly curved and overlapping podomere 3. Podomere 1 and 3 glabrous except for a few marginal hair with few setae, podomere 2 on posterior side glabrous (<xref ref-type="fig" rid="F18">Fig. 18F</xref>), on anterior side with several hair (<xref ref-type="fig" rid="F18">Fig. 18E</xref>).</p><p>Female unknown.</p><p>Etymology: ‘andrahomana’, noun in apposition, after the famous cave close to the type locality, the Grotte d’Andrahomana.</p></tp:treatment-sec><tp:treatment-sec sec-type="Distribution"><title>Distribution.</title><p>Relic occurrence in the Grotte D’Andrahomana. The single individual found close to the village Ankapaky might be an indication of a more widespread occurrence in the little explored Vohisandria and Amboalaingo hills N. of Ankapaky and S. of Ranopiso.</p></tp:treatment-sec><tp:treatment-sec sec-type="Discussion"><title>Discussion.</title><p>Intraspecific variations: The cave specimen shows a distinct colour pattern: tergites very light brown with dark brown posterior margins (<xref ref-type="fig" rid="F1">Fig. 1C</xref>), head and collum light brown, legs and antenna, at least apically red. The endotergum shows fewer spines and hair in the cave specimen (<xref ref-type="fig" rid="F16">Fig. 16D</xref>) when compared to the holotype (<xref ref-type="fig" rid="F16">Fig. 16C</xref>). Furthermore, the leg of the cave specimen is distinctively slenderer at its basal joints (<xref ref-type="fig" rid="F18">Fig. 18B</xref>), the femur being 2.2 (holotype 1.6), the tarsus 3 (holotype 3) times longer than wide. Despite their large morphological difference show both specimens the same COI haplotype.</p><!--PageBreak--></tp:treatment-sec><tp:treatment-sec><!--Section generated to contain objects referenced in tp:taxon-treatment.--><fig id="F1" position="float" orientation="portrait"><label>Figure 1.</label><caption><p>Photographs of living <italic><tp:taxon-name>Sphaeromimus</tp:taxon-name></italic>. <bold>A</bold> <italic><tp:taxon-name>Sphaeromimus musicus</tp:taxon-name></italic> (de Saussure &amp; Zehntner, 1897) from Tsimelahy, upper left to lower left: red colour morph, black colour morph, normal colour morph, the similar looking sympatric <italic><tp:taxon-name>Zoosphaerium blandum</tp:taxon-name></italic> (de Saussure &amp; Zehntner, 1902) <bold>B</bold> <italic><tp:taxon-name>Sphaeromimus lavasoa</tp:taxon-name></italic> sp. n. <bold>C</bold> <italic><tp:taxon-name>Sphaeromimus andrahomana</tp:taxon-name></italic> sp. n. cave specimen. Not to scale.</p></caption><graphic xmlns:xlink="http://www.w3.org/1999/xlink" xlink:href="zookeys-414-067-g001.jpg" position="float" orientation="portrait" xlink:type="simple"/></fig><fig id="F16" position="float" orientation="portrait"><label>Figure 16.</label><caption><p>SEM, Endoterga of mid-body tergite. <bold>A</bold> <italic><tp:taxon-name>Sphaeromimus ivohibe</tp:taxon-name></italic> sp. n., paratype <bold>B</bold> <italic><tp:taxon-name>Sphaeromimus saintelucei</tp:taxon-name></italic> sp. n., holotype from Isaka-Ivondro <bold>C</bold> <italic><tp:taxon-name>Sphaeromimus andrahomana</tp:taxon-name></italic> sp. n., holotype <bold>D</bold> <italic><tp:taxon-name>Sphaeromimus andrahomana</tp:taxon-name></italic> cave specimen. Abbreviations: (1) = inner area with large spines and long setae; (2) = area with cuticular patterns; (3) = outer area with row(s) of marginal bristles and tergite margin.</p></caption><graphic xmlns:xlink="http://www.w3.org/1999/xlink" xlink:href="zookeys-414-067-g016.jpg" position="float" orientation="portrait" xlink:type="simple"/></fig></tp:treatment-sec><ref-list><ref id="B31"><mixed-citation xmlns:xlink="http://www.w3.org/1999/xlink" xlink:type="simple"><person-group><name name-style="western"><surname>Wesener</surname><given-names>T</given-names></name><name name-style="western"><surname>Raupach</surname><given-names>MJ</given-names></name><name name-style="western"><surname>Sierwald</surname><given-names>P</given-names></name></person-group> (<year>2010</year>) <article-title>The origins of the Giant Pill-Millipedes from Madagascar (Diplopoda: Sphaerotheriida: Arthrosphaeridae).</article-title><source>Molecular Phylogenetics and Evolution</source><volume>57</volume>: <fpage>1184</fpage>–<lpage>1193</lpage>. doi: <ext-link ext-link-type="doi" xlink:href="10.1016/j.ympev.2010.08.023" xlink:type="simple">10.1016/j.ympev.2010.08.023</ext-link></mixed-citation></ref></ref-list></tp:taxon-treatment>
